# Supplementary material for: 2-Nitro-N′-[1-(pyridin-2-yl)ethyl­idene]benzohydrazide
Source: Acta Crystallogr Sect E Struct Rep Online. 2011 Nov 19;67(Pt 12):o3353. doi: 10.1107/S1600536811049257 (PMC3238998; doi:10.1107/S1600536811049257)
Supplement: Supplementary file 2 [file e-67-o3353-Isup2.hkl]

# 
# h,k,l, Fc-squared, Fo-squared, sigma(Fo-squared) and status flag 
# 
data_I
_shelx_title ' yzl015_0m in P2(1)/n' 
_shelx_refln_list_code          4 
_shelx_F_calc_maximum      144.15 
_exptl_crystal_F_000       592.00 
_reflns_d_resolution_high  0.7828 
 
loop_ 
 _symmetry_equiv_pos_as_xyz 
 'x, y, z' 
 '-x+1/2, y+1/2, -z+1/2' 
 '-x, -y, -z' 
 'x-1/2, -y-1/2, z-1/2' 
 
_cell_length_a    10.8303 
_cell_length_b     8.9112 
_cell_length_c    14.9437 
_cell_angle_alpha  90.000 
_cell_angle_beta  101.483 
_cell_angle_gamma  90.000 
 
_shelx_F_squared_multiplier     1.000 
 
loop_ 
 _refln_index_h 
 _refln_index_k 
 _refln_index_l 
 _refln_F_squared_calc 
 _refln_F_squared_meas 
 _refln_F_squared_sigma 
 _refln_observed_status 
   2   0   0     2461.40     2271.90     26.71 o 
   4   0   0     5481.41     5260.73     43.59 o 
   6   0   0      243.23      219.04      2.76 o 
   8   0   0      867.30      899.90      8.71 o 
  10   0   0        1.83        0.00      0.93 o 
  12   0   0        9.02        8.97      1.68 o 
   1   1   0        5.29       10.58      0.31 o 
   2   1   0     1941.39     1807.67     12.29 o 
   3   1   0      568.86      604.56      4.49 o 
   4   1   0       19.34       18.52      0.51 o 
   5   1   0      148.58      123.23      1.25 o 
   6   1   0       83.06       95.08      1.21 o 
   7   1   0      268.05      254.98      2.83 o 
   8   1   0      101.33       95.60      1.40 o 
   9   1   0        5.68        5.56      1.00 o 
  10   1   0        0.15       -0.19      0.54 o 
  11   1   0        8.70        8.67      1.21 o 
  12   1   0        0.33        1.40      0.92 o 
  13   1   0        0.70        0.75      1.31 o 
   0   2   0    18781.93    14319.76    185.31 o 
   1   2   0       20.04       20.11      1.12 o 
   2   2   0     1283.67     1235.68      7.55 o 
   3   2   0      207.06      186.19      1.89 o 
   4   2   0      371.08      441.02      2.78 o 
   5   2   0      716.51      761.51      5.03 o 
   6   2   0       53.77       60.15      0.98 o 
   7   2   0        0.74        1.84      0.36 o 
   8   2   0        2.64        3.32      0.54 o 
   9   2   0        0.94        0.14      0.67 o 
  10   2   0        0.12       -0.85      0.57 o 
  11   2   0        6.40        6.65      0.86 o 
  13   2   0       17.31       17.19      2.24 o 
   1   3   0       45.40       56.08      1.22 o 
   2   3   0      690.61      736.02      5.59 o 
   3   3   0       28.69       22.99      0.53 o 
   4   3   0      321.84      347.90      2.38 o 
   5   3   0       59.65       51.26      0.80 o 
   6   3   0       23.72       25.83      1.16 o 
   7   3   0       50.49       56.52      1.35 o 
   8   3   0        8.37       10.17      0.86 o 
   9   3   0       39.56       40.06      1.35 o 
  10   3   0       37.58       37.29      1.39 o 
  11   3   0        2.09        0.84      0.92 o 
  12   3   0       25.07       26.82      1.85 o 
  13   3   0        2.47        6.54      1.87 o 
   0   4   0      800.11      818.38     10.83 o 
   1   4   0      941.74     1038.82      7.82 o 
   2   4   0        8.47       14.44      0.69 o 
   3   4   0      182.98      171.35      1.71 o 
   4   4   0      142.52      145.84      1.61 o 
   5   4   0       35.66       34.88      0.88 o 
   6   4   0       23.74       20.61      0.85 o 
   7   4   0       95.80       93.88      1.70 o 
   8   4   0      248.79      252.66      3.08 o 
   9   4   0      279.75      266.32      5.14 o 
  10   4   0        0.47       -0.28      0.92 o 
  11   4   0       24.53       28.12      1.91 o 
  12   4   0       29.07       33.92      2.04 o 
   1   5   0     1122.27     1284.35      9.72 o 
   2   5   0       75.30      107.39      1.39 o 
   3   5   0      111.90      119.05      1.52 o 
   4   5   0       32.24       28.84      0.95 o 
   5   5   0       32.25       29.75      0.91 o 
   6   5   0      447.27      427.90      3.65 o 
   7   5   0       94.19      102.76      1.83 o 
   8   5   0      177.66      180.67      6.63 o 
   9   5   0       16.78       11.47      1.25 o 
  10   5   0        2.27        3.46      1.06 o 
  11   5   0        9.17        7.62      1.31 o 
  12   5   0        0.01        0.00      1.12 o 
   0   6   0       21.72       20.92      1.49 o 
   1   6   0        9.62       11.50      0.75 o 
   2   6   0      188.77      198.42      2.14 o 
   3   6   0      110.06      116.02      1.63 o 
   4   6   0       73.95       77.06      1.36 o 
   5   6   0       61.73       67.91      1.75 o 
   6   6   0      238.46      224.31      3.82 o 
   7   6   0       52.42       52.52      5.42 o 
   8   6   0        9.27        8.86      1.17 o 
   9   6   0       77.82       79.43      2.57 o 
  10   6   0       11.17       11.53      1.68 o 
  11   6   0        0.64       -0.86      0.98 o 
   1   7   0       15.51       16.25      0.67 o 
   2   7   0      175.91      191.98      2.25 o 
   3   7   0        4.00        5.15      0.57 o 
   4   7   0       25.51       26.38      1.40 o 
   5   7   0      278.21      265.82      4.35 o 
   6   7   0       45.17       43.10      3.74 o 
   7   7   0        6.16        6.71      1.49 o 
   8   7   0        5.57        4.07      1.12 o 
   9   7   0        0.09       -0.47      0.92 o 
  10   7   0        3.57        5.07      1.21 o 
   0   8   0      370.67      379.31      4.17 o 
   1   8   0       67.62       75.26      1.48 o 
   2   8   0       48.55       43.38      1.27 o 
   3   8   0        0.03       -0.31      0.72 o 
   4   8   0       80.91       80.46      2.57 o 
   5   8   0       17.09       13.09      1.96 o 
   6   8   0        6.66        5.31      1.12 o 
   7   8   0       31.05       28.92      1.78 o 
   8   8   0        6.85        6.16      1.19 o 
   9   8   0        2.92        4.00      1.25 o 
   1   9   0       49.04       38.56      1.59 o 
   2   9   0       67.28       61.57      2.31 o 
   3   9   0       40.20       41.89      2.04 o 
   4   9   0        0.39       -0.39      0.85 o 
   5   9   0        7.72        7.55      1.19 o 
   6   9   0        0.05       -1.21      0.92 o 
   7   9   0       49.30       59.64      2.57 o 
   8   9   0       21.26       21.71      1.84 o 
   1  10   0       28.67       30.23      1.98 o 
   2  10   0       30.81       26.43      1.72 o 
   3  10   0        2.62        3.46      1.06 o 
   4  10   0        4.45        2.71      1.06 o 
   5  10   0        7.74       10.14      2.71 o 
   6  10   0       44.03       51.10      2.51 o 
   3  11   0        4.21        4.30      1.87 o 
 -13   0   1        3.40        1.87      1.31 o 
 -11   0   1        1.85        1.87      1.12 o 
  -9   0   1      418.26      416.10      4.94 o 
  -7   0   1      116.87      132.81      2.18 o 
  -5   0   1      377.79      367.61      6.63 o 
  -3   0   1      977.25     1062.60      9.05 o 
  -1   0   1     2937.17     2716.49     31.20 o 
   3   0   1     1526.27     1727.26     24.94 o 
   5   0   1       41.70       46.10      1.59 o 
   7   0   1       36.68       42.60      1.30 o 
   9   0   1        4.54        3.18      1.12 o 
  11   0   1        6.97        6.16      1.49 o 
  13   0   1        4.08        3.92      1.49 o 
 -13   1   1        0.35        0.56      1.31 o 
 -12   1   1        0.15        1.40      0.92 o 
 -11   1   1        0.97        0.42      0.72 o 
 -10   1   1        3.81        4.83      0.84 o 
  -9   1   1        5.72        4.94      0.65 o 
  -8   1   1        9.28        6.69      0.52 o 
  -7   1   1       48.73       54.19      1.02 o 
  -6   1   1      163.92      163.03      1.79 o 
  -5   1   1       99.93       98.10      1.11 o 
  -4   1   1      336.62      340.85      2.44 o 
  -3   1   1     2696.21     2501.02     14.73 o 
  -2   1   1     7657.87     7020.25     55.65 o 
  -1   1   1     5610.53     5282.31     60.90 o 
   0   1   1       73.51       53.81      0.72 o 
   1   1   1     2752.29     2558.64     32.32 o 
   2   1   1     4819.28     4751.05     32.73 o 
   3   1   1    20777.82    17951.89    229.75 o 
   4   1   1       45.01       37.16      0.62 o 
   5   1   1     1287.55     1372.34      8.45 o 
   6   1   1      934.34      934.97      6.09 o 
   7   1   1       17.56       19.91      0.74 o 
   8   1   1        6.90        4.05      0.67 o 
   9   1   1        0.28        0.62      0.54 o 
  10   1   1        9.04        9.99      1.68 o 
  11   1   1       41.08       41.65      3.92 o 
  12   1   1        0.13        0.19      1.21 o 
  13   1   1        1.81        1.49      1.12 o 
 -13   2   1        0.18        0.75      1.49 o 
 -12   2   1        0.00        0.56      1.31 o 
 -11   2   1        0.86        0.14      0.85 o 
 -10   2   1       11.97       11.55      0.89 o 
  -9   2   1        2.37        1.43      0.54 o 
  -8   2   1       48.50       44.97      1.26 o 
  -7   2   1       40.62       49.89      1.00 o 
  -6   2   1      293.30      270.27      2.67 o 
  -5   2   1      398.77      425.81      3.08 o 
  -4   2   1     1497.10     1441.14      8.77 o 
  -3   2   1      224.80      215.05      1.54 o 
  -2   2   1     1659.16     1566.05      9.54 o 
  -1   2   1     1716.31     1780.40     12.15 o 
   0   2   1      572.47      613.07      5.48 o 
   1   2   1      641.24      652.60      4.84 o 
   2   2   1        6.75       11.29      1.21 o 
   3   2   1      202.20      200.62      1.72 o 
   4   2   1      681.62      738.89      4.96 o 
   5   2   1        1.87        5.00      0.36 o 
   6   2   1      179.18      180.31      2.67 o 
   7   2   1        0.00       -0.58      0.38 o 
   8   2   1        0.17        1.37      0.73 o 
   9   2   1        1.13        1.23      0.57 o 
  10   2   1        1.63        0.83      0.81 o 
  11   2   1        7.72        6.89      1.12 o 
  12   2   1        9.40       10.52      1.49 o 
  13   2   1        2.50        5.04      1.68 o 
 -13   3   1        0.96        1.87      1.68 o 
 -12   3   1        0.00        0.09      0.98 o 
 -11   3   1       35.63       37.61      1.91 o 
 -10   3   1       35.30       36.15      1.72 o 
  -9   3   1        3.73        3.63      0.63 o 
  -8   3   1        2.15        1.19      0.60 o 
  -7   3   1       14.55       10.20      0.91 o 
  -6   3   1       38.93       37.20      0.89 o 
  -5   3   1       66.61       62.80      0.89 o 
  -4   3   1       24.52       22.53      0.56 o 
  -3   3   1      103.08      106.78      1.01 o 
  -2   3   1     2412.09     2379.63     14.31 o 
  -1   3   1      955.03      972.27      7.01 o 
   0   3   1      466.55      469.06      4.56 o 
   1   3   1        1.00        0.47      0.24 o 
   2   3   1      259.35      253.51      2.40 o 
   3   3   1       52.38       50.86      0.87 o 
   4   3   1        0.71        2.71      0.36 o 
   5   3   1       39.83       44.97      0.92 o 
   6   3   1      187.92      182.95      1.99 o 
   7   3   1      100.67       97.27      1.70 o 
   8   3   1        0.69        0.06      0.49 o 
   9   3   1        1.56        1.39      0.60 o 
  10   3   1        0.48       -0.57      0.60 o 
  11   3   1       25.34       26.84      1.37 o 
  12   3   1        3.92        3.74      1.68 o 
 -12   4   1        3.92        3.10      1.31 o 
 -11   4   1        2.92        2.93      0.98 o 
 -10   4   1       40.17       40.85      1.91 o 
  -9   4   1       26.79       32.29      3.08 o 
  -8   4   1       12.89       12.73      1.49 o 
  -7   4   1       42.66       46.30      1.40 o 
  -6   4   1      396.58      406.89      3.34 o 
  -5   4   1       33.46       41.46      1.10 o 
  -4   4   1      257.18      279.05      2.31 o 
  -3   4   1        2.89        2.92      0.34 o 
  -2   4   1       49.71       47.42      0.80 o 
  -1   4   1      505.52      549.53      4.49 o 
   0   4   1      660.76      699.79      7.57 o 
   1   4   1       41.61       37.15      1.19 o 
   2   4   1      148.39      179.96      2.00 o 
   3   4   1      226.62      291.96      2.48 o 
   4   4   1      133.90      143.68      1.65 o 
   5   4   1       68.87       59.22      1.11 o 
   6   4   1        1.81        2.72      0.45 o 
   7   4   1      106.16       95.13      1.54 o 
   8   4   1      184.78      185.08      2.55 o 
   9   4   1      126.07      123.76      3.10 o 
  10   4   1        2.84        1.68      0.93 o 
  11   4   1       23.87       25.34      2.34 o 
  12   4   1       15.61       16.79      2.62 o 
 -12   5   1        8.36        8.50      1.38 o 
 -11   5   1       16.83       19.42      1.62 o 
 -10   5   1      106.15      108.21      4.58 o 
  -9   5   1       95.46       97.56      2.99 o 
  -8   5   1        3.91        5.49      0.98 o 
  -7   5   1      113.29      105.67      2.57 o 
  -6   5   1     1344.67     1266.08      8.54 o 
  -5   5   1      100.44      104.00      1.46 o 
  -4   5   1       39.79       37.00      1.35 o 
  -3   5   1      374.54      366.15      2.99 o 
  -2   5   1      117.93      141.15      1.59 o 
  -1   5   1       53.37       53.79      1.18 o 
   0   5   1      857.01     1004.18      7.66 o 
   1   5   1      292.48      348.40      3.37 o 
   2   5   1      513.42      543.04      4.73 o 
   3   5   1      161.53      167.48      1.90 o 
   4   5   1        4.97        5.55      0.47 o 
   5   5   1        3.25        1.65      0.45 o 
   6   5   1      303.31      298.69      2.91 o 
   7   5   1        8.71       10.24      0.75 o 
   8   5   1       18.79       17.89      1.18 o 
   9   5   1        6.68        4.37      1.06 o 
  10   5   1       39.91       41.38      1.98 o 
  11   5   1        6.03        5.22      1.12 o 
  12   5   1       10.72       11.02      1.87 o 
 -11   6   1        0.73       -1.03      0.92 o 
 -10   6   1        9.19       13.66      1.40 o 
  -9   6   1       73.71       81.25      5.32 o 
  -8   6   1       10.32        8.95      1.17 o 
  -7   6   1      192.48      192.64      5.32 o 
  -6   6   1        8.28        8.28      1.12 o 
  -5   6   1       62.88       60.25      1.98 o 
  -4   6   1        0.92        1.00      0.44 o 
  -3   6   1      310.37      304.46      2.77 o 
  -2   6   1       16.65       22.66      0.81 o 
  -1   6   1      151.53      141.60      1.75 o 
   0   6   1      347.01      350.45      3.49 o 
   1   6   1      405.08      411.24      5.30 o 
   2   6   1       75.52       97.22      1.70 o 
   3   6   1       23.52       31.68      1.01 o 
   4   6   1        0.15       -0.26      0.40 o 
   5   6   1       15.53       15.22      0.78 o 
   6   6   1       51.95       59.09      1.32 o 
   7   6   1        0.05       -0.42      0.63 o 
   8   6   1        0.01        0.16      0.85 o 
   9   6   1       11.72       12.02      1.38 o 
  10   6   1        4.89        4.37      1.49 o 
  11   6   1        4.28        4.68      1.19 o 
 -10   7   1        5.30        5.72      1.25 o 
  -9   7   1        3.81        2.90      1.06 o 
  -8   7   1        2.28        2.05      0.98 o 
  -7   7   1       12.46       10.16      1.25 o 
  -6   7   1      179.38      163.92      3.50 o 
  -5   7   1      116.16      120.99      2.84 o 
  -4   7   1       66.99       71.76      2.25 o 
  -3   7   1        5.79        7.49      0.74 o 
  -2   7   1       13.46       15.66      0.77 o 
  -1   7   1       39.32       30.46      1.46 o 
   0   7   1       74.51       78.06      1.44 o 
   1   7   1        0.01       -0.15      0.39 o 
   2   7   1      133.42      127.47      1.82 o 
   3   7   1       28.93       29.89      1.11 o 
   4   7   1        0.28        1.09      0.48 o 
   5   7   1      199.74      197.29      2.98 o 
   6   7   1        2.60        0.79      0.85 o 
   7   7   1        8.75        8.70      1.19 o 
   8   7   1        0.20       -0.32      0.85 o 
   9   7   1        3.52        3.46      1.19 o 
  10   7   1        9.01       10.83      1.59 o 
  -9   8   1        1.18        0.65      1.06 o 
  -8   8   1        1.65        0.27      1.49 o 
  -7   8   1       33.57       34.22      1.98 o 
  -6   8   1        0.00       -0.28      0.92 o 
  -5   8   1       14.86       13.99      1.32 o 
  -4   8   1       71.73       72.54      2.38 o 
  -3   8   1        3.84        3.95      1.49 o 
  -2   8   1       39.50       41.48      1.85 o 
  -1   8   1        9.34        7.27      0.67 o 
   0   8   1       11.43        8.02      0.70 o 
   1   8   1        5.87        9.59      0.82 o 
   2   8   1        0.97        0.42      0.51 o 
   3   8   1       95.66      101.25      1.80 o 
   4   8   1       52.36       57.76      2.31 o 
   5   8   1        7.51        8.11      1.12 o 
   6   8   1       50.92       50.79      2.18 o 
   7   8   1        3.08        2.90      1.06 o 
   8   8   1        9.95       10.06      1.59 o 
   9   8   1       14.47       15.66      1.96 o 
  -8   9   1       59.37       68.93      2.76 o 
  -7   9   1        2.58        1.45      1.12 o 
  -6   9   1        0.48       -0.65      0.92 o 
  -5   9   1       52.86       63.22      3.27 o 
  -4   9   1       46.73       48.25      2.18 o 
  -3   9   1       11.59       11.18      1.59 o 
  -2   9   1       22.52       23.45      2.15 o 
  -1   9   1        2.48        2.21      0.85 o 
   0   9   1      197.22      210.76      3.19 o 
   1   9   1       36.79       30.07      1.64 o 
   2   9   1       28.32       32.30      1.81 o 
   3   9   1       27.12       27.03      3.08 o 
   4   9   1       48.45       45.40      2.18 o 
   5   9   1       25.84       29.54      1.97 o 
   6   9   1        0.54       -0.09      0.92 o 
   7   9   1        9.60       11.41      1.77 o 
   8   9   1        2.83        2.90      1.19 o 
  -6  10   1        0.84        1.97      3.27 o 
  -5  10   1       15.20       16.90      2.05 o 
  -4  10   1        1.48        1.87      1.06 o 
  -3  10   1        5.17        6.81      1.19 o 
  -2  10   1       11.60        7.36      1.87 o 
  -1  10   1        0.00        0.84      0.92 o 
   0  10   1        1.08        2.43      1.49 o 
   1  10   1       24.99       32.50      2.80 o 
   2  10   1       41.36       41.47      3.18 o 
   3  10   1        2.45        3.98      2.05 o 
   4  10   1       31.80       35.49      2.15 o 
   5  10   1       17.16       22.06      1.87 o 
   6  10   1        2.69        2.93      1.12 o 
  -3  11   1        3.30        4.64      1.25 o 
  -2  11   1        6.54        8.78      2.05 o 
   2  11   1        0.33        1.49      1.49 o 
   3  11   1        2.40        3.55      1.87 o 
 -12   0   2        4.95        3.36      1.31 o 
 -10   0   2        9.70       12.75      1.03 o 
  -8   0   2       99.52      113.47      2.18 o 
  -6   0   2     1229.96     1212.73     10.83 o 
  -4   0   2     2685.15     2617.69     21.73 o 
  -2   0   2     4512.07     4332.90     49.88 o 
   0   0   2     7090.58     6310.96     81.63 o 
   2   0   2        0.00        0.19      0.37 o 
   4   0   2      577.53      569.70      6.44 o 
   6   0   2       22.61       13.31      0.79 o 
   8   0   2       25.85       29.01      3.08 o 
  10   0   2       17.77       19.24      1.87 o 
  12   0   2        0.05        0.00      1.31 o 
 -13   1   2        0.04        1.31      1.31 o 
 -12   1   2        3.43        3.36      1.31 o 
 -11   1   2        1.32        0.89      0.68 o 
 -10   1   2        5.67        5.70      0.71 o 
  -9   1   2        1.45        1.07      0.45 o 
  -8   1   2       23.80       21.16      1.19 o 
  -7   1   2        5.44        5.18      0.44 o 
  -6   1   2      585.87      584.28      4.37 o 
  -5   1   2        0.53        0.79      0.28 o 
  -4   1   2        1.35        1.15      0.26 o 
  -3   1   2       38.75       38.86      0.62 o 
  -2   1   2     6517.16     6129.43     93.00 o 
  -1   1   2      463.62      465.89      5.98 o 
   0   1   2     5230.64     4770.28     63.51 o 
   1   1   2     1340.34     1317.96     11.58 o 
   2   1   2    13152.44    11947.39    117.83 o 
   3   1   2     3189.96     3015.74     21.15 o 
   4   1   2        6.87       11.19      0.66 o 
   5   1   2      102.90      105.60      1.30 o 
   6   1   2       51.20       55.67      1.13 o 
   7   1   2       57.78       50.34      1.22 o 
   8   1   2        7.80        6.61      0.65 o 
   9   1   2        0.06       -0.48      0.46 o 
  10   1   2       51.27       48.91      2.80 o 
  11   1   2       12.56       15.05      1.38 o 
  12   1   2        3.19        2.39      0.98 o 
  13   1   2        2.13        0.56      1.40 o 
 -13   2   2        2.33        2.99      1.68 o 
 -12   2   2        1.14        0.47      0.92 o 
 -11   2   2        5.43        5.26      1.06 o 
 -10   2   2       10.29       10.62      0.89 o 
  -9   2   2       63.51       70.84      1.56 o 
  -8   2   2       34.32       34.58      0.94 o 
  -7   2   2       14.09       12.22      0.60 o 
  -6   2   2      342.12      349.91      5.61 o 
  -5   2   2       57.97       63.74      2.78 o 
  -4   2   2       84.65       94.40      1.21 o 
  -3   2   2      777.20      770.15      4.86 o 
  -2   2   2      710.50      759.49      4.75 o 
  -1   2   2    10896.44     9813.55     77.33 o 
   0   2   2      348.04      307.64      2.57 o 
   1   2   2       25.41       19.68      0.68 o 
   2   2   2      108.61       95.50      1.44 o 
   3   2   2        5.55        5.24      0.40 o 
   4   2   2      217.86      229.01      3.18 o 
   5   2   2      153.17      162.21      1.74 o 
   6   2   2        0.10        0.31      0.43 o 
   7   2   2       55.70       50.83      1.29 o 
   8   2   2       22.82       23.58      1.00 o 
   9   2   2       42.40       39.49      1.29 o 
  10   2   2       23.75       25.11      1.18 o 
  11   2   2       12.94       13.29      1.32 o 
  12   2   2        4.54        6.46      1.12 o 
 -13   3   2        9.30       11.84      1.38 o 
 -12   3   2        1.83        1.64      0.98 o 
 -11   3   2       10.59       12.89      1.30 o 
 -10   3   2        0.26        0.37      0.79 o 
  -9   3   2       31.48       34.44      2.34 o 
  -8   3   2      100.22       99.21      1.75 o 
  -7   3   2      113.55      123.64      1.58 o 
  -6   3   2      148.60      145.14      1.58 o 
  -5   3   2       14.45        8.94      0.57 o 
  -4   3   2        0.14        0.86      0.37 o 
  -3   3   2     1383.34     1414.09      7.84 o 
  -2   3   2     2054.92     2007.54     11.97 o 
  -1   3   2      497.17      498.30      4.29 o 
   0   3   2      119.86      143.37      1.34 o 
   1   3   2      137.58      112.59      1.36 o 
   2   3   2        0.29       -0.23      0.24 o 
   3   3   2      258.29      260.60      2.54 o 
   4   3   2      131.74      108.94      1.39 o 
   5   3   2        0.64        1.61      0.46 o 
   6   3   2      140.24      166.64      1.92 o 
   7   3   2       26.97       31.28      1.38 o 
   8   3   2        5.73        5.21      1.05 o 
   9   3   2       11.71       10.70      0.85 o 
  10   3   2       11.43       11.77      1.10 o 
  11   3   2       52.66       60.86      1.78 o 
  12   3   2       26.94       29.89      2.80 o 
 -12   4   2        0.01       -0.29      0.98 o 
 -11   4   2        4.85        4.08      1.31 o 
 -10   4   2        4.86        5.82      1.77 o 
  -9   4   2       42.01       45.54      2.62 o 
  -8   4   2      716.91      716.68      8.04 o 
  -7   4   2       13.07        9.32      0.98 o 
  -6   4   2      237.02      264.08      2.40 o 
  -5   4   2      366.56      407.85      2.86 o 
  -4   4   2        6.40        7.00      0.35 o 
  -3   4   2      292.49      298.25      2.39 o 
  -2   4   2      584.26      587.57      4.07 o 
  -1   4   2      155.18      147.41      1.75 o 
   0   4   2       39.19       41.21      0.89 o 
   1   4   2        0.01        0.06      0.23 o 
   2   4   2     1109.71     1288.03      8.12 o 
   3   4   2      313.60      347.28      3.29 o 
   4   4   2      230.19      250.11      2.58 o 
   5   4   2        8.11        4.57      0.47 o 
   6   4   2       49.69       47.26      1.15 o 
   7   4   2      106.16      111.27      1.71 o 
   8   4   2      163.60      154.77      3.54 o 
   9   4   2       67.11       71.92      1.85 o 
  10   4   2       26.15       28.78      1.37 o 
  11   4   2       12.34       11.15      1.87 o 
  12   4   2       10.59       11.00      1.38 o 
 -12   5   2        3.21        0.93      1.31 o 
 -11   5   2        0.02       -0.09      0.92 o 
 -10   5   2       98.17      105.42      4.20 o 
  -9   5   2        0.05       -0.75      0.79 o 
  -8   5   2       29.61       26.87      1.65 o 
  -7   5   2      136.52      141.73      6.07 o 
  -6   5   2     1323.51     1353.32     13.14 o 
  -5   5   2        8.10        9.36      0.92 o 
  -4   5   2       20.50       28.24      0.77 o 
  -3   5   2       27.97       30.77      0.81 o 
  -2   5   2      920.41      984.15      6.57 o 
  -1   5   2      294.05      298.80      3.19 o 
   0   5   2      156.22      166.83      1.79 o 
   1   5   2      111.72      112.78      1.38 o 
   2   5   2      459.03      479.93      3.61 o 
   3   5   2       41.40       38.33      1.09 o 
   4   5   2        1.80        1.71      0.44 o 
   5   5   2        7.52        6.07      0.55 o 
   6   5   2        2.72        1.89      0.50 o 
   7   5   2        1.61        3.91      0.57 o 
   8   5   2        0.49        0.24      0.55 o 
   9   5   2        4.85        3.44      0.98 o 
  10   5   2        1.41        0.42      0.98 o 
  11   5   2       15.85       20.28      3.18 o 
 -11   6   2        0.23        0.40      1.03 o 
 -10   6   2       27.98       25.70      1.85 o 
  -9   6   2       51.90       53.50      2.43 o 
  -8   6   2       45.64       44.85      2.99 o 
  -7   6   2      234.76      218.61      3.88 o 
  -6   6   2       46.18       47.37      2.24 o 
  -5   6   2       79.87       77.13      2.31 o 
  -4   6   2      430.55      420.88      5.41 o 
  -3   6   2      210.45      191.15      2.02 o 
  -2   6   2        1.66        2.81      0.43 o 
  -1   6   2      195.98      199.08      2.43 o 
   0   6   2       21.70       29.84      1.54 o 
   1   6   2       50.27       63.12      1.19 o 
   2   6   2      189.67      179.34      3.87 o 
   3   6   2      189.76      192.14      2.97 o 
   4   6   2       40.13       47.18      1.16 o 
   5   6   2       10.51        9.85      0.68 o 
   6   6   2        1.08        1.39      0.50 o 
   7   6   2       25.97       23.39      1.11 o 
   8   6   2        4.68        3.20      0.85 o 
   9   6   2       24.56       22.54      2.62 o 
  10   6   2        8.15        7.59      1.32 o 
  11   6   2        0.31       -0.56      1.31 o 
 -10   7   2        0.13       -0.19      0.93 o 
  -9   7   2        2.56        2.80      1.06 o 
  -8   7   2        6.56        6.84      1.12 o 
  -7   7   2       26.46       25.18      2.05 o 
  -6   7   2       89.20       85.22      2.57 o 
  -5   7   2       24.80       18.99      1.96 o 
  -4   7   2        9.80        9.72      1.06 o 
  -3   7   2       62.97       59.76      2.15 o 
  -2   7   2       89.16       94.65      2.31 o 
  -1   7   2        7.12        9.59      0.63 o 
   0   7   2       71.86       69.81      1.39 o 
   1   7   2       47.75       58.54      1.46 o 
   2   7   2        4.85        5.75      0.68 o 
   3   7   2       31.30       31.72      1.12 o 
   4   7   2        6.75       10.13      0.74 o 
   5   7   2      126.39      122.84      1.96 o 
   6   7   2       23.57       24.73      1.29 o 
   7   7   2        0.01       -0.53      0.85 o 
   8   7   2        0.02       -1.19      0.79 o 
   9   7   2        0.77        1.59      1.31 o 
  10   7   2        3.33        2.52      1.40 o 
  -9   8   2        0.61       -0.37      0.92 o 
  -8   8   2        0.11       -0.56      0.92 o 
  -7   8   2        2.27        2.34      1.06 o 
  -6   8   2       10.73        8.99      1.25 o 
  -5   8   2       89.89       97.06      2.77 o 
  -4   8   2       12.75       12.62      1.25 o 
  -3   8   2        2.35        1.59      0.84 o 
  -2   8   2       77.42       76.59      2.31 o 
  -1   8   2       20.20       18.22      2.80 o 
   0   8   2        6.53        6.49      0.62 o 
   1   8   2        5.39        7.22      1.25 o 
   2   8   2        3.62        1.96      0.68 o 
   3   8   2      341.26      327.76      3.43 o 
   4   8   2       33.98       28.54      1.21 o 
   5   8   2       19.64       18.96      1.45 o 
   6   8   2       26.74       22.64      1.72 o 
   7   8   2        0.07        0.37      0.92 o 
   8   8   2       12.30       15.30      1.57 o 
   9   8   2        1.59        3.08      1.21 o 
  -8   9   2        1.29       -0.47      1.68 o 
  -7   9   2       58.23       66.51      2.71 o 
  -6   9   2       20.69       19.40      1.65 o 
  -5   9   2       80.28       88.11      2.84 o 
  -4   9   2       24.27       24.94      1.65 o 
  -3   9   2        2.19        1.77      0.85 o 
  -2   9   2        6.76        6.83      1.31 o 
  -1   9   2        0.13        1.34      0.68 o 
   0   9   2      170.87      166.71      3.40 o 
   1   9   2        8.65        4.04      1.77 o 
   2   9   2        0.61       -0.07      0.57 o 
   3   9   2        4.40        2.07      1.01 o 
   4   9   2       26.71       23.20      1.72 o 
   5   9   2       35.02       34.62      2.04 o 
   6   9   2        1.63        2.34      1.21 o 
   7   9   2       11.98       13.92      1.59 o 
  -6  10   2        9.19        7.73      1.45 o 
  -5  10   2       10.00       10.16      1.38 o 
  -4  10   2        6.56        9.63      1.32 o 
  -3  10   2        2.64        3.14      0.98 o 
  -2  10   2       32.94       34.37      2.80 o 
  -1  10   2       20.89       23.53      1.78 o 
   0  10   2       36.99       42.27      1.99 o 
   1  10   2        0.35        1.88      1.12 o 
   2  10   2       39.65       34.00      3.18 o 
   3  10   2       29.21       29.51      2.80 o 
   4  10   2        0.59       -0.19      1.49 o 
   5  10   2        8.97        9.85      2.24 o 
   6  10   2       10.83       12.13      2.62 o 
  -3  11   2        3.34        6.16      1.87 o 
  -2  11   2        8.81        9.31      1.68 o 
  -1  11   2        0.99        1.68      1.49 o 
   1  11   2        2.15        5.04      1.68 o 
   2  11   2        0.88        0.56      1.49 o 
 -11   0   3        4.60        4.36      0.93 o 
  -9   0   3      125.27      130.03      2.51 o 
  -7   0   3      328.68      350.35      4.67 o 
  -5   0   3      174.84      186.27      2.43 o 
  -3   0   3       60.27       91.74      1.32 o 
  -1   0   3      207.72      141.78      2.05 o 
   1   0   3     9406.49     8605.64    111.52 o 
   3   0   3      913.63      938.13     11.58 o 
   5   0   3      868.75      890.88     12.70 o 
   7   0   3       13.38       10.10      0.72 o 
   9   0   3       85.47       80.33      2.99 o 
  11   0   3        0.06        2.05      1.31 o 
 -13   1   3        2.79        4.11      1.49 o 
 -12   1   3        4.04        4.67      1.49 o 
 -11   1   3       59.82       60.94      2.04 o 
 -10   1   3        0.34        0.51      0.47 o 
  -9   1   3      163.79      163.06      1.98 o 
  -8   1   3      291.44      305.63      2.73 o 
  -7   1   3      310.47      313.09      2.68 o 
  -6   1   3      459.02      470.31      3.50 o 
  -5   1   3       34.68       29.52      0.68 o 
  -4   1   3     1348.01     1371.53      8.88 o 
  -3   1   3     3932.60     3890.14     26.83 o 
  -2   1   3     1813.79     1840.71     10.94 o 
  -1   1   3     1422.85     1316.22      7.82 o 
   0   1   3     2623.28     2489.41     14.94 o 
   1   1   3     2082.92     2049.12     14.28 o 
   2   1   3     9093.78     8471.62     66.76 o 
   3   1   3      284.43      254.94      2.40 o 
   4   1   3     1066.08     1079.41      8.82 o 
   5   1   3      469.28      535.73      3.75 o 
   6   1   3       70.44       88.92      2.78 o 
   7   1   3      121.08      128.87      1.90 o 
   8   1   3        0.36       -0.65      0.43 o 
   9   1   3        0.08       -0.34      0.72 o 
  10   1   3        6.64        5.96      0.98 o 
  11   1   3       26.86       23.29      1.59 o 
  12   1   3        0.18        0.75      0.92 o 
 -13   2   3        7.33        6.48      1.19 o 
 -12   2   3        0.20       -1.01      0.93 o 
 -11   2   3        1.93        1.49      0.92 o 
 -10   2   3       19.45       17.51      1.25 o 
  -9   2   3        0.85        1.39      0.51 o 
  -8   2   3       14.10       13.79      0.70 o 
  -7   2   3      226.86      235.71      2.56 o 
  -6   2   3      269.61      278.98      2.36 o 
  -5   2   3        7.59        4.27      0.34 o 
  -4   2   3       60.53       60.66      0.85 o 
  -3   2   3      436.38      424.51      3.99 o 
  -2   2   3     1514.91     1602.06     14.32 o 
  -1   2   3       62.08       58.24      0.70 o 
   0   2   3     1261.41     1164.85      9.21 o 
   1   2   3      250.93      237.78      2.18 o 
   2   2   3     1218.69     1148.49      8.35 o 
   3   2   3        4.37        1.79      0.45 o 
   4   2   3        4.10        3.52      0.58 o 
   5   2   3     1373.88     1444.71     12.75 o 
   6   2   3      809.90      832.24      6.68 o 
   7   2   3       87.48       77.98      1.58 o 
   8   2   3      149.08      133.35      2.11 o 
   9   2   3        0.44        0.80      0.65 o 
  10   2   3        5.65        7.41      1.49 o 
  11   2   3        9.07        7.94      1.19 o 
  12   2   3        4.85        6.31      1.19 o 
 -13   3   3        0.47        2.71      1.49 o 
 -12   3   3       23.54       31.92      1.91 o 
 -11   3   3       30.56       38.53      1.91 o 
 -10   3   3       24.37       27.27      1.72 o 
  -9   3   3       16.84       17.54      1.25 o 
  -8   3   3       25.07       31.14      1.22 o 
  -7   3   3      341.84      347.61      2.94 o 
  -6   3   3       34.73       26.63      0.78 o 
  -5   3   3        6.18        4.92      0.37 o 
  -4   3   3       72.71       83.60      1.04 o 
  -3   3   3     3819.39     3719.53     21.88 o 
  -2   3   3      748.26      768.20      4.97 o 
  -1   3   3      298.34      326.17      2.71 o 
   0   3   3      615.29      613.06      3.68 o 
   1   3   3       23.54       15.66      0.59 o 
   2   3   3     1885.25     1925.87     16.66 o 
   3   3   3     1105.23     1106.13      8.32 o 
   4   3   3     1428.80     1426.45     10.58 o 
   5   3   3      200.45      237.75      2.35 o 
   6   3   3       63.54       66.50      1.31 o 
   7   3   3       36.36       37.82      1.29 o 
   8   3   3        2.19        1.51      0.60 o 
   9   3   3      203.98      193.55      2.79 o 
  10   3   3       80.75       79.36      1.94 o 
  11   3   3       23.44       27.38      1.65 o 
  12   3   3        0.53        0.95      0.98 o 
 -12   4   3       13.30       15.35      1.59 o 
 -11   4   3        5.05        5.85      1.40 o 
 -10   4   3       57.63       57.41      2.71 o 
  -9   4   3       31.50       25.14      2.15 o 
  -8   4   3      195.85      188.15      3.48 o 
  -7   4   3        8.93        8.94      0.98 o 
  -6   4   3       72.68       85.48      2.40 o 
  -5   4   3        4.29        3.35      0.33 o 
  -4   4   3      280.48      275.90      2.05 o 
  -3   4   3      431.77      495.58      3.17 o 
  -2   4   3       60.08       74.25      2.16 o 
  -1   4   3     2131.55     2151.04     14.91 o 
   0   4   3      770.46      739.48      5.77 o 
   1   4   3      440.99      479.09      3.72 o 
   2   4   3      552.11      675.31      8.14 o 
   3   4   3      636.28      668.38      5.52 o 
   4   4   3      219.26      218.96      2.50 o 
   5   4   3        3.09        4.08      0.50 o 
   6   4   3        4.75        2.78      0.46 o 
   7   4   3        0.07        0.13      0.46 o 
   8   4   3       25.06       21.47      1.07 o 
   9   4   3        0.92        0.08      0.71 o 
  10   4   3       24.90       21.39      1.26 o 
  11   4   3        0.16        0.56      0.74 o 
 -12   5   3       10.34       11.22      1.44 o 
 -11   5   3        0.21       -1.28      0.85 o 
 -10   5   3       46.65       50.80      2.23 o 
  -9   5   3        6.82        3.90      0.98 o 
  -8   5   3       10.61        9.67      1.12 o 
  -7   5   3       31.59       32.46      1.68 o 
  -6   5   3      148.68      141.40      2.90 o 
  -5   5   3      150.92      140.77      2.18 o 
  -4   5   3      206.65      198.75      3.22 o 
  -3   5   3      235.83      239.93      2.35 o 
  -2   5   3       20.45       23.25      1.35 o 
  -1   5   3       22.96       27.22      0.87 o 
   0   5   3      196.80      202.87      2.01 o 
   1   5   3      184.38      171.37      1.78 o 
   2   5   3      137.34      160.74      2.11 o 
   3   5   3       77.99       76.47      1.48 o 
   4   5   3       13.80       11.40      0.74 o 
   5   5   3       44.43       56.24      1.28 o 
   6   5   3       62.38       65.57      1.36 o 
   7   5   3        4.05        3.49      0.58 o 
   8   5   3       59.93       61.66      1.48 o 
   9   5   3       24.36       29.28      1.55 o 
  10   5   3        5.74        5.04      1.12 o 
  11   5   3        2.83        3.12      1.21 o 
 -11   6   3        0.53       -0.30      0.98 o 
 -10   6   3        0.54        0.26      0.98 o 
  -9   6   3       15.75       16.07      1.44 o 
  -8   6   3        2.16        2.09      0.98 o 
  -7   6   3      208.50      213.08      8.03 o 
  -6   6   3      113.15      114.95      2.76 o 
  -5   6   3      114.85      111.40      3.36 o 
  -4   6   3      830.27      804.63      8.57 o 
  -3   6   3     1290.17     1266.81     12.28 o 
  -2   6   3        3.53        2.90      0.43 o 
  -1   6   3       91.11      100.05      1.78 o 
   0   6   3        2.93        1.57      0.45 o 
   1   6   3      253.26      273.83      3.83 o 
   2   6   3      171.67      168.71      2.29 o 
   3   6   3       12.35       10.52      0.74 o 
   4   6   3      305.46      297.60      3.38 o 
   5   6   3       50.21       52.00      1.27 o 
   6   6   3        0.10       -0.72      0.48 o 
   7   6   3       25.79       23.81      1.03 o 
   8   6   3       26.74       28.40      1.40 o 
   9   6   3       28.00       27.28      2.05 o 
  10   6   3        5.13        5.96      1.19 o 
 -10   7   3        0.29        0.09      0.98 o 
  -9   7   3       30.07       33.57      1.91 o 
  -8   7   3       13.91       13.07      1.30 o 
  -7   7   3       40.25       43.17      1.98 o 
  -6   7   3       86.88       87.91      4.02 o 
  -5   7   3       18.15       17.19      1.30 o 
  -4   7   3       37.30       36.19      2.24 o 
  -3   7   3        1.40        1.87      0.72 o 
  -2   7   3        2.34        1.61      0.75 o 
  -1   7   3       72.96       75.87      1.97 o 
   0   7   3        9.05        7.47      0.53 o 
   1   7   3       30.23       26.28      1.16 o 
   2   7   3        9.49        8.73      0.79 o 
   3   7   3        5.89        7.61      0.93 o 
   4   7   3      115.16      124.92      1.94 o 
   5   7   3        0.02       -0.80      0.55 o 
   6   7   3       15.64       12.46      0.89 o 
   7   7   3        0.01       -0.36      0.74 o 
   8   7   3        1.30        1.04      1.87 o 
   9   7   3        5.35        5.16      1.19 o 
  10   7   3        1.55        1.31      1.49 o 
  -9   8   3        3.82        4.67      1.19 o 
  -8   8   3        3.07        2.52      1.06 o 
  -7   8   3        1.32        0.37      0.92 o 
  -6   8   3       60.58       61.91      2.31 o 
  -5   8   3       78.94       83.83      3.18 o 
  -4   8   3       36.32       31.18      1.85 o 
  -3   8   3      112.31      127.95      3.18 o 
  -2   8   3       11.24       10.80      1.12 o 
  -1   8   3      101.90      109.89      2.52 o 
   0   8   3        0.32        0.48      0.72 o 
   1   8   3        0.32        1.03      0.57 o 
   2   8   3       22.11       15.30      1.00 o 
   3   8   3      276.56      272.07      3.50 o 
   4   8   3        2.50        2.47      0.62 o 
   5   8   3       12.15        9.47      0.80 o 
   6   8   3        0.66        2.31      1.03 o 
   7   8   3        0.08       -0.93      1.21 o 
   8   8   3        3.64        3.89      1.12 o 
  -8   9   3       70.89       79.20      2.84 o 
  -7   9   3        5.46        7.68      1.32 o 
  -6   9   3       35.47       35.93      2.11 o 
  -5   9   3       21.03       20.15      1.65 o 
  -4   9   3       18.25       17.36      1.51 o 
  -3   9   3        0.37       -0.28      0.79 o 
  -2   9   3       66.97       71.81      2.37 o 
  -1   9   3        1.40        1.01      0.93 o 
   0   9   3       17.19       16.12      1.38 o 
   1   9   3        1.31        2.35      0.90 o 
   2   9   3       24.67       26.19      1.66 o 
   3   9   3       14.99       16.57      0.99 o 
   4   9   3       28.45       25.84      1.44 o 
   5   9   3        1.20        2.66      1.12 o 
   6   9   3        0.44        0.65      1.21 o 
   7   9   3        3.58        3.30      1.17 o 
  -6  10   3        3.26        3.55      1.19 o 
  -5  10   3        1.73        1.73      0.98 o 
  -4  10   3        7.66       11.21      1.38 o 
  -3  10   3        7.57        4.57      1.12 o 
  -2  10   3        0.00        0.54      1.77 o 
  -1  10   3        0.01        0.75      1.49 o 
   0  10   3        0.87       -0.43      0.85 o 
   1  10   3       25.72       25.75      1.65 o 
   2  10   3        0.43        0.84      1.21 o 
   3  10   3       25.47       33.81      3.18 o 
   4  10   3       12.13       12.70      2.24 o 
   5  10   3        9.57        8.78      2.05 o 
  -3  11   3        0.61        0.37      1.49 o 
  -2  11   3        0.49        1.57      1.12 o 
  -1  11   3        0.64        1.12      1.12 o 
   0  11   3        0.13       -0.93      1.68 o 
   1  11   3       38.14       53.05      3.92 o 
   2  11   3        6.59        7.66      2.05 o 
 -10   0   4      216.25      225.90      3.56 o 
  -8   0   4       15.29       13.56      0.92 o 
  -6   0   4      458.19      444.22      5.32 o 
  -4   0   4     2175.82     2115.42     19.61 o 
  -2   0   4     5140.58     4754.39     43.24 o 
   0   0   4      142.01      146.59      1.57 o 
   2   0   4     1715.54     1638.42     14.35 o 
   4   0   4       87.73       73.23      2.05 o 
   6   0   4       64.67       62.47      1.51 o 
   8   0   4        0.13       -1.12      0.75 o 
  10   0   4       54.41       59.96      2.99 o 
  12   0   4        4.50        5.04      1.49 o 
 -12   1   4        0.08       -0.79      0.85 o 
 -11   1   4        0.00        0.47      1.12 o 
 -10   1   4       20.02       19.45      1.11 o 
  -9   1   4        5.40        4.39      0.58 o 
  -8   1   4        7.21        5.68      0.53 o 
  -7   1   4      303.02      310.76      2.68 o 
  -6   1   4       85.57       85.09      1.18 o 
  -5   1   4       22.68       30.29      0.72 o 
  -4   1   4     4275.92     4208.89     34.86 o 
  -3   1   4       48.07       41.59      1.25 o 
  -2   1   4       65.23       64.91      0.86 o 
  -1   1   4      859.06      881.91      4.91 o 
   0   1   4     2903.04     2804.79     15.02 o 
   1   1   4     1123.56     1090.48      7.85 o 
   2   1   4      886.07      927.45      8.02 o 
   3   1   4       22.45       19.19      1.13 o 
   4   1   4      605.20      559.33      5.67 o 
   5   1   4      102.73       87.68      1.12 o 
   6   1   4        3.55        4.20      0.49 o 
   7   1   4       10.32        9.49      0.70 o 
   8   1   4       21.77       21.51      1.08 o 
   9   1   4        8.35        7.78      0.92 o 
  10   1   4        0.80        0.09      0.79 o 
  11   1   4        1.39        1.35      0.85 o 
  12   1   4        3.12        4.77      1.19 o 
 -13   2   4        8.40        9.46      1.32 o 
 -12   2   4        7.25        9.77      1.25 o 
 -11   2   4        0.66        0.00      0.92 o 
 -10   2   4       27.78       27.27      1.59 o 
  -9   2   4       99.28       93.74      1.83 o 
  -8   2   4       18.71       22.27      1.16 o 
  -7   2   4       20.07       20.48      0.81 o 
  -6   2   4      395.54      373.13      2.96 o 
  -5   2   4      445.68      478.59      3.45 o 
  -4   2   4     2155.46     2205.38     13.18 o 
  -3   2   4       58.55       58.07      1.07 o 
  -2   2   4     1098.11     1222.37      8.80 o 
  -1   2   4      299.04      294.32      1.97 o 
   0   2   4     1497.13     1427.24     10.53 o 
   1   2   4      264.87      306.65      2.68 o 
   2   2   4       58.00       70.34      1.16 o 
   3   2   4     2874.18     2880.60     20.12 o 
   4   2   4      910.04      927.07      7.21 o 
   5   2   4     1842.12     1763.42     11.86 o 
   6   2   4       61.99       57.35      1.33 o 
   7   2   4      401.11      399.06      3.99 o 
   8   2   4        4.28        2.72      0.94 o 
   9   2   4       75.70       76.23      2.29 o 
  10   2   4       21.57       21.42      1.51 o 
  11   2   4        6.33        6.41      1.12 o 
  12   2   4        3.21        6.15      1.25 o 
 -13   3   4       17.01       19.21      1.65 o 
 -12   3   4        5.48        5.52      1.25 o 
 -11   3   4       25.89       28.68      3.74 o 
 -10   3   4       75.26       78.12      4.58 o 
  -9   3   4       71.20       69.99      2.18 o 
  -8   3   4       19.96       16.97      1.59 o 
  -7   3   4       20.23       22.98      1.41 o 
  -6   3   4      101.78      102.35      1.76 o 
  -5   3   4       34.50       42.08      0.85 o 
  -4   3   4        1.70        4.22      0.30 o 
  -3   3   4     1616.22     1654.45     15.34 o 
  -2   3   4      229.72      231.55      2.39 o 
  -1   3   4        5.63        9.82      0.46 o 
   0   3   4      112.16      138.65      1.35 o 
   1   3   4      134.91      126.02      1.60 o 
   2   3   4       55.19       54.36      1.14 o 
   3   3   4        9.49       10.59      0.63 o 
   4   3   4      588.82      631.54      5.34 o 
   5   3   4        6.20        7.03      0.65 o 
   6   3   4       69.17       74.85      1.40 o 
   7   3   4       20.88       23.83      1.07 o 
   8   3   4       57.38       60.21      1.61 o 
   9   3   4       22.42       21.46      1.15 o 
  10   3   4        3.02        3.34      0.79 o 
  11   3   4       28.19       33.45      2.24 o 
  12   3   4        4.82        5.04      1.49 o 
 -12   4   4        0.81        0.84      1.12 o 
 -11   4   4       18.88       16.65      1.51 o 
 -10   4   4       28.38       28.31      1.72 o 
  -9   4   4       12.14        9.50      1.21 o 
  -8   4   4      207.51      218.46      3.75 o 
  -7   4   4        1.41        0.88      0.60 o 
  -6   4   4      239.56      238.09      2.90 o 
  -5   4   4        9.96        7.55      0.65 o 
  -4   4   4      365.85      374.95      4.88 o 
  -3   4   4       56.00       65.73      0.85 o 
  -2   4   4     1038.58     1061.31     14.16 o 
  -1   4   4       84.16       87.18      1.22 o 
   0   4   4        1.25       -0.34      0.23 o 
   1   4   4      126.74      130.15      1.38 o 
   2   4   4        2.33        3.16      0.46 o 
   3   4   4      881.25      949.75      7.53 o 
   4   4   4       89.65       82.72      1.50 o 
   5   4   4       56.42       53.47      1.82 o 
   6   4   4      106.58      107.92      2.29 o 
   7   4   4        7.32        9.04      0.74 o 
   8   4   4      165.24      171.00      2.60 o 
   9   4   4        0.02        0.28      0.68 o 
  10   4   4        6.22        6.64      1.26 o 
  11   4   4        0.47        1.03      0.92 o 
 -12   5   4        2.28        1.42      1.12 o 
 -11   5   4        0.44        0.55      0.98 o 
 -10   5   4       81.80       85.72      2.63 o 
  -9   5   4       25.42       22.08      2.05 o 
  -8   5   4      187.17      172.38      3.35 o 
  -7   5   4        0.01       -0.09      0.66 o 
  -6   5   4       43.92       39.74      1.44 o 
  -5   5   4       28.07       21.47      1.54 o 
  -4   5   4       91.68       90.08      2.10 o 
  -3   5   4        0.08        0.09      0.53 o 
  -2   5   4      469.24      495.38      3.68 o 
  -1   5   4      110.39      122.84      1.74 o 
   0   5   4       42.82       38.40      0.97 o 
   1   5   4       53.62       56.01      1.01 o 
   2   5   4       40.79       42.47      1.51 o 
   3   5   4      182.06      189.81      2.43 o 
   4   5   4        0.88        0.05      0.48 o 
   5   5   4        4.86        2.97      0.83 o 
   6   5   4       20.71       21.03      0.89 o 
   7   5   4       19.41       18.05      0.93 o 
   8   5   4       21.99       20.55      1.04 o 
   9   5   4        0.25        1.67      0.71 o 
  10   5   4       10.49       11.40      1.07 o 
  11   5   4        0.43       -0.09      1.31 o 
 -11   6   4        1.56        2.52      1.06 o 
 -10   6   4        6.02        6.55      1.17 o 
  -9   6   4        1.42        0.28      0.92 o 
  -8   6   4       10.95       10.10      1.25 o 
  -7   6   4      171.73      170.34      3.48 o 
  -6   6   4       63.89       67.04      2.18 o 
  -5   6   4      195.72      203.52      3.56 o 
  -4   6   4       49.20       46.23      1.84 o 
  -3   6   4       73.25       77.50      2.10 o 
  -2   6   4       97.10       94.67      2.15 o 
  -1   6   4      289.08      266.95      2.78 o 
   0   6   4        1.42        0.40      0.36 o 
   1   6   4       27.90       26.54      1.11 o 
   2   6   4       13.38        8.58      0.84 o 
   3   6   4        2.28        1.56      0.57 o 
   4   6   4        2.26        1.71      0.59 o 
   5   6   4       33.32       34.23      1.16 o 
   6   6   4       21.54       19.49      1.27 o 
   7   6   4       53.23       49.91      1.40 o 
   8   6   4        0.17       -0.51      0.62 o 
   9   6   4        0.62        0.68      0.74 o 
  10   6   4        9.29        9.37      1.38 o 
 -10   7   4       14.41       13.60      2.24 o 
  -9   7   4        0.94        2.29      0.98 o 
  -8   7   4       19.56       19.66      1.57 o 
  -7   7   4       76.00       80.06      2.55 o 
  -6   7   4        3.32        2.97      1.68 o 
  -5   7   4       85.83       87.69      2.50 o 
  -4   7   4       62.25       64.85      2.18 o 
  -3   7   4       11.98       12.66      1.12 o 
  -2   7   4      434.20      430.87      8.78 o 
  -1   7   4      356.03      357.64      7.11 o 
   0   7   4        0.71        1.41      0.72 o 
   1   7   4        6.00        6.48      0.74 o 
   2   7   4       87.90       94.80      1.88 o 
   3   7   4       37.83       39.83      1.37 o 
   4   7   4       41.20       48.55      1.53 o 
   5   7   4      113.92      109.81      2.40 o 
   6   7   4       72.51       67.42      1.61 o 
   7   7   4       17.62       13.86      0.95 o 
   8   7   4        0.32       -0.41      0.79 o 
   9   7   4        3.29        2.90      1.49 o 
  -9   8   4        6.54        4.40      1.25 o 
  -8   8   4        2.63        2.31      2.05 o 
  -7   8   4       32.19       35.03      2.34 o 
  -6   8   4      400.18      404.93     16.81 o 
  -5   8   4        0.90        2.39      0.98 o 
  -4   8   4        4.75        6.15      1.12 o 
  -3   8   4       44.18       47.00      1.98 o 
  -2   8   4      263.57      260.89      4.20 o 
  -1   8   4       26.93       28.34      1.84 o 
   0   8   4        6.11        4.18      1.59 o 
   1   8   4        0.01        0.12      0.76 o 
   2   8   4       49.05       41.13      1.79 o 
   3   8   4       80.12       67.39      1.77 o 
   4   8   4        7.26        6.63      0.76 o 
   5   8   4       13.24       10.62      1.16 o 
   6   8   4       11.89        8.24      1.04 o 
   7   8   4        0.55       -0.62      0.85 o 
   8   8   4        0.09        0.06      0.98 o 
  -8   9   4        0.94       -1.03      1.06 o 
  -7   9   4        1.94       -0.16      1.03 o 
  -6   9   4        2.75        0.19      0.92 o 
  -5   9   4       10.82        9.97      1.25 o 
  -4   9   4        0.64       -0.65      0.79 o 
  -3   9   4        3.04        3.18      0.92 o 
  -2   9   4        7.49        7.20      1.12 o 
  -1   9   4        0.02        0.65      0.92 o 
   0   9   4       13.36       12.12      1.25 o 
   1   9   4        7.31        6.71      1.12 o 
   2   9   4        2.80        5.30      1.31 o 
   3   9   4       11.30        9.03      1.21 o 
   4   9   4        0.36       -0.95      0.77 o 
   5   9   4        0.22       -0.97      0.81 o 
   6   9   4        2.00        2.09      1.03 o 
   7   9   4        0.25        0.35      1.03 o 
  -6  10   4        8.51       11.72      1.51 o 
  -5  10   4       24.97       27.06      2.05 o 
  -4  10   4        0.73        1.10      0.98 o 
  -3  10   4        0.72        1.33      1.03 o 
  -2  10   4       14.87       13.68      2.43 o 
  -1  10   4        6.89        9.60      1.38 o 
   0  10   4        3.22        2.58      0.98 o 
   1  10   4        9.03        8.05      1.25 o 
   2  10   4       47.19       49.55      2.43 o 
   3  10   4        0.91       -0.13      1.12 o 
   4  10   4        2.15        1.87      1.68 o 
   5  10   4        0.18       -1.12      1.68 o 
  -2  11   4       65.75       77.71      2.95 o 
  -1  11   4        0.26        0.12      1.03 o 
   0  11   4        2.11        1.26      1.03 o 
   1  11   4        2.63        4.47      1.77 o 
 -11   0   5       68.69       64.63      2.99 o 
  -9   0   5      202.64      213.59      3.92 o 
  -7   0   5       68.99       60.07      1.59 o 
  -5   0   5      110.77      124.64      3.55 o 
  -3   0   5      603.69      626.49      7.38 o 
  -1   0   5     1038.74      955.31      6.92 o 
   1   0   5       88.36       72.52      1.07 o 
   3   0   5      252.89      290.96      3.74 o 
   5   0   5      107.68       91.44      1.72 o 
   7   0   5       45.18       46.14      2.24 o 
   9   0   5       10.36        9.53      1.49 o 
  11   0   5        3.28        4.11      1.49 o 
 -13   1   5        0.38       -1.87      1.31 o 
 -12   1   5       27.69       31.38      2.80 o 
 -11   1   5        1.03        1.98      0.71 o 
 -10   1   5       12.14       12.82      0.93 o 
  -9   1   5       71.19       75.73      2.36 o 
  -8   1   5       13.70       10.24      0.63 o 
  -7   1   5        9.73       12.02      0.63 o 
  -6   1   5       57.58       52.71      0.99 o 
  -5   1   5        0.52        1.10      0.86 o 
  -4   1   5      421.33      371.68      4.88 o 
  -3   1   5      655.96      728.51      4.68 o 
  -2   1   5      702.79      743.80      4.73 o 
  -1   1   5      869.10      871.09      4.93 o 
   0   1   5       71.73       74.54      0.71 o 
   1   1   5      706.28      731.45      4.75 o 
   2   1   5      873.70      883.98      6.63 o 
   3   1   5      215.56      256.35      2.65 o 
   4   1   5        2.62        2.49      0.48 o 
   5   1   5        0.94       -0.13      0.45 o 
   6   1   5       35.51       36.62      1.08 o 
   7   1   5       46.50       44.57      2.04 o 
   8   1   5       55.04       51.75      1.72 o 
   9   1   5        7.04        5.77      0.98 o 
  10   1   5       12.86       10.58      1.19 o 
  11   1   5        7.96        6.42      1.12 o 
  12   1   5        1.83        1.49      1.06 o 
 -13   2   5        7.81        6.54      1.68 o 
 -12   2   5        0.05        0.37      0.92 o 
 -11   2   5       57.41       59.67      4.67 o 
 -10   2   5       17.02       13.04      0.92 o 
  -9   2   5       81.36       74.78      1.72 o 
  -8   2   5       18.50       18.56      1.47 o 
  -7   2   5       12.86       13.60      0.98 o 
  -6   2   5       93.02       94.88      1.29 o 
  -5   2   5      124.16      141.33      1.78 o 
  -4   2   5      891.13      907.15      7.01 o 
  -3   2   5       22.34       23.96      1.42 o 
  -2   2   5     1012.29     1061.92      7.83 o 
  -1   2   5     4846.73     4912.56     26.50 o 
   0   2   5      707.68      712.79      4.21 o 
   1   2   5     1046.88     1135.43      7.10 o 
   2   2   5      114.71      121.94      1.60 o 
   3   2   5     1229.77     1239.13      9.24 o 
   4   2   5      944.68      984.10      7.66 o 
   5   2   5       31.50       34.54      2.03 o 
   6   2   5      204.81      217.68      2.42 o 
   7   2   5       50.68       48.99      1.42 o 
   8   2   5       17.67       16.43      1.00 o 
   9   2   5       20.00       18.47      1.49 o 
  10   2   5        3.33        3.10      1.12 o 
  11   2   5        2.87        3.70      1.12 o 
  12   2   5       24.61       31.76      2.80 o 
 -13   3   5        5.58        4.08      1.25 o 
 -12   3   5      117.43      129.01      8.22 o 
 -11   3   5       17.29       15.69      2.80 o 
 -10   3   5       14.77        8.90      1.19 o 
  -9   3   5       54.33       53.18      1.73 o 
  -8   3   5      221.42      214.18      2.93 o 
  -7   3   5      248.70      257.97      3.05 o 
  -6   3   5      155.82      158.14      2.27 o 
  -5   3   5       45.89       54.11      1.32 o 
  -4   3   5      425.70      485.57      5.56 o 
  -3   3   5     1806.64     1916.33     13.77 o 
  -2   3   5      160.68      155.09      3.16 o 
  -1   3   5       20.16       19.67      0.97 o 
   0   3   5      257.76      231.79      1.91 o 
   1   3   5       87.36       72.98      0.94 o 
   2   3   5     1398.10     1416.34     16.16 o 
   3   3   5       20.74       14.81      0.74 o 
   4   3   5      435.08      495.17      4.51 o 
   5   3   5      131.72      125.27      2.04 o 
   6   3   5      369.69      386.84      3.46 o 
   7   3   5      124.49      120.55      2.62 o 
   8   3   5       45.67       40.13      1.45 o 
   9   3   5       22.78       26.11      1.32 o 
  10   3   5       68.98       64.05      2.18 o 
  11   3   5        0.05        0.39      0.98 o 
 -12   4   5       16.65       18.17      1.62 o 
 -11   4   5        3.25        2.90      1.06 o 
 -10   4   5       25.01       19.65      2.80 o 
  -9   4   5       25.30       23.40      1.59 o 
  -8   4   5       16.52       11.98      0.89 o 
  -7   4   5        1.63        3.35      0.74 o 
  -6   4   5        3.65        4.33      0.63 o 
  -5   4   5      742.23      726.32      6.21 o 
  -4   4   5      111.05      120.71      3.22 o 
  -3   4   5      440.78      473.85      4.34 o 
  -2   4   5        9.36        4.56      0.31 o 
  -1   4   5       78.81       93.68      1.29 o 
   0   4   5        9.27        7.65      0.43 o 
   1   4   5       36.98       37.53      0.75 o 
   2   4   5      283.07      287.42      3.41 o 
   3   4   5       18.07       18.40      0.85 o 
   4   4   5       79.09       91.95      1.68 o 
   5   4   5       67.46       65.54      2.30 o 
   6   4   5       38.32       31.40      1.16 o 
   7   4   5       40.25       35.85      1.13 o 
   8   4   5        3.98        3.29      0.74 o 
   9   4   5       45.28       44.81      1.56 o 
  10   4   5        1.26        1.48      0.71 o 
  11   4   5        1.27        0.28      0.92 o 
 -12   5   5        1.42        2.10      1.12 o 
 -11   5   5        1.73        1.26      0.98 o 
 -10   5   5        2.50        1.97      1.40 o 
  -9   5   5        7.51        7.00      1.12 o 
  -8   5   5        8.54        6.98      1.12 o 
  -7   5   5       25.07       22.98      1.26 o 
  -6   5   5      153.17      142.48      2.29 o 
  -5   5   5       97.59       97.51      1.94 o 
  -4   5   5      223.29      207.10      3.64 o 
  -3   5   5      100.22      105.63      2.29 o 
  -2   5   5      148.82      160.92      2.60 o 
  -1   5   5        0.17        0.49      0.33 o 
   0   5   5        4.84        5.53      0.43 o 
   1   5   5      173.80      159.45      2.10 o 
   2   5   5        9.82       15.70      0.82 o 
   3   5   5       40.81       37.29      2.26 o 
   4   5   5       40.43       47.84      1.35 o 
   5   5   5       15.29       11.47      0.82 o 
   6   5   5        9.16        7.41      0.68 o 
   7   5   5        3.15        3.25      0.64 o 
   8   5   5        1.43        1.54      0.66 o 
   9   5   5        0.08        1.06      0.71 o 
  10   5   5       17.35       19.42      2.73 o 
 -11   6   5        5.86        6.67      1.30 o 
 -10   6   5       35.13       40.45      2.02 o 
  -9   6   5       15.84       16.19      1.44 o 
  -8   6   5       11.92        9.69      1.25 o 
  -7   6   5       52.20       51.49      1.97 o 
  -6   6   5       52.15       52.60      1.61 o 
  -5   6   5      395.69      387.01      5.19 o 
  -4   6   5      581.12      574.24      6.70 o 
  -3   6   5      160.43      176.96      3.14 o 
  -2   6   5      496.71      484.35      5.64 o 
  -1   6   5        6.02        3.03      1.00 o 
   0   6   5       16.28       14.16      0.71 o 
   1   6   5      143.90      159.44      2.32 o 
   2   6   5       95.09      100.54      1.84 o 
   3   6   5       43.69       38.34      1.33 o 
   4   6   5       26.34       23.21      1.09 o 
   5   6   5        0.07        0.11      0.56 o 
   6   6   5        1.20        0.45      0.58 o 
   7   6   5       28.34       26.26      1.13 o 
   8   6   5        8.41        8.48      0.81 o 
   9   6   5       10.67        9.27      0.99 o 
  10   6   5        0.22        1.77      1.06 o 
 -10   7   5       20.02       23.56      1.77 o 
  -9   7   5       11.56       14.94      3.08 o 
  -8   7   5        5.47        5.07      1.12 o 
  -7   7   5       70.46       68.13      2.37 o 
  -6   7   5        6.56        3.84      1.40 o 
  -5   7   5        2.25        4.55      0.98 o 
  -4   7   5      623.71      626.33      7.37 o 
  -3   7   5      479.12      483.90      6.72 o 
  -2   7   5      210.24      216.12      3.59 o 
  -1   7   5        2.22        4.99      0.65 o 
   0   7   5      276.74      271.13      4.33 o 
   1   7   5      101.28       93.90      2.47 o 
   2   7   5        7.66        8.68      1.21 o 
   3   7   5        1.15        1.52      0.59 o 
   4   7   5      169.27      156.26      2.88 o 
   5   7   5      127.75      115.83      1.97 o 
   6   7   5        0.36        0.21      0.59 o 
   7   7   5        0.04        1.02      0.68 o 
   8   7   5        6.70        6.63      0.92 o 
   9   7   5        3.97        2.87      0.98 o 
  -9   8   5       10.52        8.43      1.38 o 
  -8   8   5        0.07       -1.31      0.92 o 
  -7   8   5       33.80       40.11      2.10 o 
  -6   8   5       39.98       36.12      2.04 o 
  -5   8   5      118.47      122.45      4.11 o 
  -4   8   5      600.95      602.74     14.38 o 
  -3   8   5      278.48      290.77      8.69 o 
  -2   8   5        4.71        4.90      0.79 o 
  -1   8   5        1.90        1.79      0.90 o 
   0   8   5        1.92        2.74      0.98 o 
   1   8   5        3.57        3.63      0.90 o 
   2   8   5       43.78       47.81      1.93 o 
   3   8   5        2.72        0.35      0.90 o 
   4   8   5       22.40       19.85      1.18 o 
   5   8   5        2.48        1.98      0.68 o 
   6   8   5        3.19        2.00      0.75 o 
   7   8   5        6.53        3.22      1.00 o 
   8   8   5        5.15        6.16      1.25 o 
  -8   9   5        6.09        0.19      1.49 o 
  -7   9   5        1.39        0.28      1.06 o 
  -6   9   5       17.69       14.25      1.44 o 
  -5   9   5        4.06        5.30      1.40 o 
  -4   9   5        1.26        1.63      0.98 o 
  -3   9   5       41.19       40.32      2.04 o 
  -2   9   5       12.29       15.47      1.51 o 
  -1   9   5        0.00        0.40      0.90 o 
   0   9   5       57.31       64.65      2.42 o 
   1   9   5        1.72        1.49      0.98 o 
   2   9   5       88.62       94.00      2.74 o 
   3   9   5       44.80       41.29      2.05 o 
   4   9   5        0.70        0.69      0.82 o 
   5   9   5        2.47        1.98      0.79 o 
   6   9   5        1.07        1.17      1.03 o 
  -6  10   5       38.29       48.20      3.18 o 
  -5  10   5        2.81        2.88      1.12 o 
  -4  10   5       16.47       18.68      2.43 o 
  -3  10   5        5.56        3.37      1.12 o 
  -2  10   5        0.01       -0.82      0.85 o 
  -1  10   5        2.48        0.77      0.98 o 
   0  10   5        2.76        4.42      1.17 o 
   1  10   5       56.40       62.35      2.42 o 
   2  10   5        2.76        2.14      1.17 o 
   3  10   5       26.36       30.54      1.59 o 
   4  10   5        0.82       -1.40      1.77 o 
 -12   0   6       17.73       15.50      1.87 o 
 -10   0   6       83.17       87.24      3.36 o 
  -8   0   6        0.21        1.56      0.58 o 
  -6   0   6      367.68      423.60      4.69 o 
  -4   0   6      323.33      348.43      3.82 o 
  -2   0   6      269.59      299.55      2.65 o 
   0   0   6     2615.89     2649.55     31.06 o 
   2   0   6      337.75      358.20      3.94 o 
   4   0   6       99.39       90.60      2.43 o 
   6   0   6        2.73        2.80      0.93 o 
   8   0   6        2.87        3.36      1.12 o 
  10   0   6        0.78       -1.40      0.93 o 
 -13   1   6        5.54        4.67      1.68 o 
 -12   1   6       10.82        8.97      1.68 o 
 -11   1   6       23.29       26.07      1.62 o 
 -10   1   6      118.66      136.55      2.34 o 
  -9   1   6        3.14        1.74      0.65 o 
  -8   1   6       55.55       54.51      1.44 o 
  -7   1   6        0.27        0.72      0.37 o 
  -6   1   6      520.04      539.29      4.77 o 
  -5   1   6        1.31        3.56      0.46 o 
  -4   1   6       21.54       17.24      0.65 o 
  -3   1   6        0.39        0.45      0.26 o 
  -2   1   6        8.60        7.67      0.49 o 
  -1   1   6      270.56      258.69      1.66 o 
   0   1   6        1.17        1.20      0.22 o 
   1   1   6      613.03      590.96      4.00 o 
   2   1   6      706.42      687.20      5.44 o 
   3   1   6      205.03      167.87      1.95 o 
   4   1   6       11.49        8.84      0.63 o 
   5   1   6      104.23      112.92      2.11 o 
   6   1   6       49.37       48.10      1.29 o 
   7   1   6       22.67       19.19      1.25 o 
   8   1   6      143.31      136.66      4.11 o 
   9   1   6        0.00       -0.75      0.79 o 
  10   1   6       11.41        8.91      2.05 o 
  11   1   6        4.43        3.64      1.03 o 
 -13   2   6       23.68       20.55      2.24 o 
 -12   2   6        5.92        3.36      1.19 o 
 -11   2   6       77.53       74.69      2.44 o 
 -10   2   6      108.74      113.96      2.68 o 
  -9   2   6      246.72      241.32      3.09 o 
  -8   2   6       15.36       18.52      0.97 o 
  -7   2   6      324.77      340.74      3.56 o 
  -6   2   6      227.34      218.85      2.58 o 
  -5   2   6       29.39       40.07      0.78 o 
  -4   2   6     2241.81     2322.18     20.34 o 
  -3   2   6       35.10       21.36      1.07 o 
  -2   2   6     1642.30     1767.72      9.72 o 
  -1   2   6        0.00        0.83      0.37 o 
   0   2   6       92.99       88.89      0.94 o 
   1   2   6       10.50       10.13      0.49 o 
   2   2   6       53.61       68.64      0.99 o 
   3   2   6     1609.55     1639.89     19.80 o 
   4   2   6      129.22      114.62      1.96 o 
   5   2   6      190.82      182.98      3.63 o 
   6   2   6       20.59       20.38      0.92 o 
   7   2   6      359.09      380.51      4.14 o 
   8   2   6       24.39       22.71      1.45 o 
   9   2   6        0.08       -1.19      0.79 o 
  10   2   6       12.25       11.33      1.87 o 
  11   2   6       15.76       13.47      1.45 o 
 -13   3   6       15.48       16.73      1.65 o 
 -12   3   6       48.50       56.03      3.18 o 
 -11   3   6        3.06        2.45      1.03 o 
 -10   3   6      165.88      182.17      3.56 o 
  -9   3   6       14.61       15.27      1.00 o 
  -8   3   6       11.70       14.19      1.19 o 
  -7   3   6       92.20       83.97      1.72 o 
  -6   3   6      143.82      146.38      4.11 o 
  -5   3   6       59.74       59.06      1.35 o 
  -4   3   6        2.50        3.55      0.49 o 
  -3   3   6      497.87      495.15      4.41 o 
  -2   3   6        8.67       14.32      0.63 o 
  -1   3   6      331.84      333.59      2.36 o 
   0   3   6        0.97        1.74      0.37 o 
   1   3   6       33.71       31.81      0.73 o 
   2   3   6      381.11      402.16      4.98 o 
   3   3   6        0.02        1.08      0.42 o 
   4   3   6      133.85      142.78      2.03 o 
   5   3   6       99.82      101.63      2.02 o 
   6   3   6      248.06      235.02      4.85 o 
   7   3   6      152.38      146.52      2.21 o 
   8   3   6       42.65       43.26      1.65 o 
   9   3   6       30.44       28.35      1.65 o 
  10   3   6        8.09        7.87      1.12 o 
  11   3   6        2.98        2.15      1.06 o 
 -12   4   6        4.17        4.55      1.25 o 
 -11   4   6        4.36        3.08      1.06 o 
 -10   4   6       21.29       24.28      1.65 o 
  -9   4   6        3.97        2.54      1.12 o 
  -8   4   6       26.10       24.23      1.29 o 
  -7   4   6        1.90        0.99      0.60 o 
  -6   4   6        5.19        5.33      0.68 o 
  -5   4   6        5.70        6.62      0.71 o 
  -4   4   6       12.72       13.24      0.82 o 
  -3   4   6       98.68      122.28      1.89 o 
  -2   4   6        1.53        0.55      0.37 o 
  -1   4   6        0.79        1.81      0.35 o 
   0   4   6      104.56      102.80      1.28 o 
   1   4   6      189.88      177.64      1.78 o 
   2   4   6        0.41        0.17      0.40 o 
   3   4   6       77.29       79.99      2.15 o 
   4   4   6       54.50       49.95      1.60 o 
   5   4   6       53.26       56.36      1.48 o 
   6   4   6        8.60        6.63      0.86 o 
   7   4   6        0.01        0.28      0.58 o 
   8   4   6       15.19       15.49      1.04 o 
   9   4   6        0.10        0.50      0.85 o 
  10   4   6        7.61        5.40      1.12 o 
  11   4   6        6.27        6.54      1.68 o 
 -12   5   6       10.07       12.70      1.51 o 
 -11   5   6        1.32        0.56      0.98 o 
 -10   5   6        5.32        6.75      1.17 o 
  -9   5   6       49.08       45.83      2.04 o 
  -8   5   6        2.54        1.59      0.92 o 
  -7   5   6        0.09        0.30      0.57 o 
  -6   5   6       19.75       15.60      0.96 o 
  -5   5   6       35.19       33.86      1.36 o 
  -4   5   6      110.58      103.70      2.02 o 
  -3   5   6        6.44        4.83      0.93 o 
  -2   5   6        6.58        3.28      0.54 o 
  -1   5   6       57.10       58.13      1.31 o 
   0   5   6        0.01        1.29      0.38 o 
   1   5   6      396.10      406.20      3.95 o 
   2   5   6       27.77       19.68      0.96 o 
   3   5   6       48.22       48.78      1.31 o 
   4   5   6       26.89       27.10      1.14 o 
   5   5   6        6.75        4.89      0.66 o 
   6   5   6       19.93       19.04      1.05 o 
   7   5   6        7.92        7.27      0.74 o 
   8   5   6       55.30       51.87      1.51 o 
   9   5   6        0.00       -0.92      1.01 o 
  10   5   6        0.82        1.59      0.82 o 
 -11   6   6        3.96        3.89      1.25 o 
 -10   6   6        6.77        8.08      1.21 o 
  -9   6   6        2.31        0.81      0.98 o 
  -8   6   6       25.80       27.89      4.11 o 
  -7   6   6        8.34        7.90      1.21 o 
  -6   6   6       22.07       27.56      1.87 o 
  -5   6   6        4.29        1.84      2.15 o 
  -4   6   6        3.54        3.73      1.21 o 
  -3   6   6        0.09       -0.22      0.62 o 
  -2   6   6       66.65       61.81      1.64 o 
  -1   6   6      153.86      164.48      2.38 o 
   0   6   6       57.70       50.22      1.88 o 
   1   6   6       22.26       21.53      1.16 o 
   2   6   6      163.65      156.73      3.48 o 
   3   6   6       16.50       14.53      0.92 o 
   4   6   6        2.72        3.61      0.65 o 
   5   6   6        1.86        0.66      0.65 o 
   6   6   6       79.38       77.21      1.75 o 
   7   6   6        4.79        4.98      0.90 o 
   8   6   6       14.78       12.63      0.95 o 
   9   6   6        1.23        1.04      0.69 o 
 -10   7   6       24.26       31.26      2.80 o 
  -9   7   6        4.10        5.16      1.19 o 
  -8   7   6       24.71       28.76      1.96 o 
  -7   7   6       14.68       13.14      1.34 o 
  -6   7   6       43.09       39.54      1.98 o 
  -5   7   6      381.46      376.50      6.63 o 
  -4   7   6      477.07      487.68      6.82 o 
  -3   7   6       47.31       52.62      1.97 o 
  -2   7   6      111.96      119.14      4.92 o 
  -1   7   6     1004.95     1025.12     11.06 o 
   0   7   6      607.33      608.46      7.47 o 
   1   7   6       75.93       73.93      2.29 o 
   2   7   6        0.22        0.26      0.93 o 
   3   7   6       24.30       19.53      1.65 o 
   4   7   6        6.35        3.22      0.72 o 
   5   7   6       31.00       30.73      1.91 o 
   6   7   6        2.80        1.55      0.65 o 
   7   7   6       26.75       25.76      1.18 o 
   8   7   6        0.07       -0.97      0.65 o 
  -9   8   6        4.27        4.40      1.25 o 
  -8   8   6        1.94        4.30      1.19 o 
  -7   8   6        0.40       -0.19      0.92 o 
  -6   8   6       34.96       36.79      2.24 o 
  -5   8   6        0.05       -0.60      0.85 o 
  -4   8   6       10.36        9.34      1.96 o 
  -3   8   6        4.79        2.90      0.86 o 
  -2   8   6        7.45        6.21      1.96 o 
  -1   8   6       52.69       57.33      3.55 o 
   0   8   6      137.46      136.91      3.22 o 
   1   8   6        0.25       -0.20      0.76 o 
   2   8   6        2.88        2.46      0.90 o 
   3   8   6        5.65        3.07      1.03 o 
   4   8   6       28.70       28.75      1.70 o 
   5   8   6        6.24        6.96      0.81 o 
   6   8   6        6.22        4.49      0.92 o 
   7   8   6        4.56        7.24      0.93 o 
  -7   9   6        0.42       -0.32      0.98 o 
  -6   9   6       20.48       19.23      1.65 o 
  -5   9   6        0.05        1.03      0.92 o 
  -4   9   6       31.35       31.93      2.05 o 
  -3   9   6       30.78       36.01      2.23 o 
  -2   9   6       11.64       12.33      1.49 o 
  -1   9   6       25.25       24.36      1.70 o 
   0   9   6       70.07       67.98      2.47 o 
   1   9   6       44.04       40.22      2.06 o 
   2   9   6       11.20        9.15      1.30 o 
   3   9   6        4.49        3.56      1.07 o 
   4   9   6        3.47        1.21      1.03 o 
   5   9   6        0.62        0.88      0.82 o 
   6   9   6        7.68       10.06      1.59 o 
  -5  10   6        7.58        7.74      1.49 o 
  -4  10   6        5.58        6.19      1.87 o 
  -3  10   6        0.00       -0.90      0.98 o 
  -2  10   6        0.25        0.20      1.03 o 
  -1  10   6        0.08       -0.05      1.03 o 
   0  10   6       10.25       13.81      1.59 o 
   1  10   6        0.03        0.33      1.03 o 
   2  10   6        0.52       -0.16      1.03 o 
   3  10   6        1.43        1.51      1.12 o 
   4  10   6        0.04       -1.22      0.82 o 
 -13   0   7       12.23       13.26      2.05 o 
 -11   0   7       15.54       12.70      1.87 o 
  -9   0   7       21.77       20.74      1.87 o 
  -7   0   7      113.16      112.39      2.23 o 
  -5   0   7     1062.64     1081.01      9.90 o 
  -3   0   7      907.46      931.82      7.63 o 
  -1   0   7     3593.99     3639.21     37.27 o 
   1   0   7      754.03      742.40      5.81 o 
   3   0   7       24.80       31.78      2.71 o 
   5   0   7        6.73        6.54      1.12 o 
   7   0   7      234.41      228.09      5.04 o 
   9   0   7        1.73        1.12      1.12 o 
  11   0   7       19.82       20.74      2.24 o 
 -13   1   7        0.09       -0.93      1.49 o 
 -12   1   7        0.49       -1.03      0.92 o 
 -11   1   7       73.27       78.49      2.44 o 
 -10   1   7       53.93       56.79      2.11 o 
  -9   1   7       58.11       55.41      1.58 o 
  -8   1   7      140.84      135.74      2.16 o 
  -7   1   7      233.10      228.09      2.73 o 
  -6   1   7        3.80        3.58      0.51 o 
  -5   1   7        0.46        0.57      0.34 o 
  -4   1   7      692.69      724.60      6.73 o 
  -3   1   7      132.13      129.58      1.48 o 
  -2   1   7       45.66       38.51      0.60 o 
  -1   1   7       11.94       12.90      0.59 o 
   0   1   7        8.70        7.63      0.34 o 
   1   1   7      205.82      252.27      1.78 o 
   2   1   7       52.12       66.43      1.09 o 
   3   1   7       22.04       20.33      0.85 o 
   4   1   7        4.50        5.54      0.59 o 
   5   1   7      245.02      233.14      3.30 o 
   6   1   7       78.52       77.44      1.91 o 
   7   1   7       14.34       17.19      1.19 o 
   8   1   7        0.96        2.24      0.79 o 
   9   1   7       37.92       37.31      1.72 o 
  10   1   7       20.93       20.63      2.43 o 
  11   1   7        1.56        2.04      1.59 o 
 -13   2   7        0.46        0.75      1.68 o 
 -12   2   7       12.88       14.38      2.05 o 
 -11   2   7       21.26       23.39      1.29 o 
 -10   2   7      221.23      223.21      4.19 o 
  -9   2   7       55.53       60.26      1.72 o 
  -8   2   7        9.51       10.70      0.86 o 
  -7   2   7      196.91      214.03      2.77 o 
  -6   2   7        8.89        6.21      0.72 o 
  -5   2   7       17.91       21.00      1.03 o 
  -4   2   7      345.99      370.98      3.59 o 
  -3   2   7      322.96      333.02      3.30 o 
  -2   2   7      176.09      203.01      1.64 o 
  -1   2   7     1333.56     1426.58      8.04 o 
   0   2   7        8.08       15.00      0.59 o 
   1   2   7        2.10        2.83      0.31 o 
   2   2   7        7.33        5.84      0.40 o 
   3   2   7       53.27       55.33      1.64 o 
   4   2   7       15.53       10.39      0.72 o 
   5   2   7        1.25        0.61      0.59 o 
   6   2   7      141.31      131.68      3.65 o 
   7   2   7        0.25        1.43      0.65 o 
   8   2   7        3.23        3.30      0.85 o 
   9   2   7        2.62        2.34      1.68 o 
  10   2   7        0.00        0.28      0.92 o 
  11   2   7        0.01        0.44      0.98 o 
 -13   3   7        0.37        4.48      1.87 o 
 -12   3   7        4.76        5.78      1.25 o 
 -11   3   7        0.44       -0.84      0.92 o 
 -10   3   7        9.54       12.06      1.00 o 
  -9   3   7       12.70       10.90      1.12 o 
  -8   3   7      110.08       94.74      1.98 o 
  -7   3   7        5.65        6.82      0.95 o 
  -6   3   7        0.06       -0.06      0.54 o 
  -5   3   7       11.46       16.77      1.44 o 
  -4   3   7       25.38       14.77      1.23 o 
  -3   3   7      156.70      162.51      2.14 o 
  -2   3   7      611.91      638.17      4.02 o 
  -1   3   7       89.52       77.74      0.98 o 
   0   3   7      667.89      721.84      6.09 o 
   1   3   7      368.61      348.38      3.34 o 
   2   3   7      343.82      324.06      3.21 o 
   3   3   7       21.93       24.96      0.97 o 
   4   3   7        5.69        6.16      0.62 o 
   5   3   7       22.48       19.94      1.07 o 
   6   3   7      367.83      370.42      4.19 o 
   7   3   7       94.28       88.15      1.72 o 
   8   3   7        5.29        4.86      0.79 o 
   9   3   7       31.92       29.47      2.05 o 
  10   3   7       11.29       15.04      2.71 o 
  11   3   7        0.87        0.19      1.31 o 
 -12   4   7        1.43        0.56      1.06 o 
 -11   4   7        1.99        1.59      1.06 o 
 -10   4   7       25.27       21.59      1.57 o 
  -9   4   7        8.45       10.01      0.97 o 
  -8   4   7        0.00        0.00      0.65 o 
  -7   4   7       39.43       42.61      1.50 o 
  -6   4   7       10.80       11.60      0.82 o 
  -5   4   7       27.51       26.35      1.18 o 
  -4   4   7        2.91        3.29      0.56 o 
  -3   4   7      129.46      126.98      2.00 o 
  -2   4   7        2.26        2.20      0.41 o 
  -1   4   7      302.02      279.73      2.39 o 
   0   4   7       49.13       43.81      0.90 o 
   1   4   7        0.38        2.24      0.42 o 
   2   4   7       29.92       34.15      1.31 o 
   3   4   7       32.64       26.50      1.08 o 
   4   4   7        3.03        2.92      0.60 o 
   5   4   7        8.63        6.52      0.76 o 
   6   4   7        0.72        1.08      0.59 o 
   7   4   7        0.59        1.06      0.63 o 
   8   4   7       16.23       16.99      1.15 o 
   9   4   7       30.25       29.32      1.45 o 
  10   4   7        9.44        9.15      1.25 o 
 -12   5   7        3.78        5.27      1.32 o 
 -11   5   7        1.63        2.14      1.68 o 
 -10   5   7        3.64        4.10      1.03 o 
  -9   5   7       18.20       17.98      1.44 o 
  -8   5   7       18.40       16.93      1.07 o 
  -7   5   7        0.48        0.08      0.60 o 
  -6   5   7       33.23       29.75      1.36 o 
  -5   5   7       38.96       37.32      1.36 o 
  -4   5   7       65.02       70.32      1.72 o 
  -3   5   7        3.04        1.12      0.66 o 
  -2   5   7      206.07      196.46      2.60 o 
  -1   5   7       10.13       11.90      0.76 o 
   0   5   7        0.08        0.56      0.62 o 
   1   5   7       13.92       13.02      0.79 o 
   2   5   7        0.09       -0.14      0.48 o 
   3   5   7       40.67       43.73      1.29 o 
   4   5   7        4.42        2.99      0.70 o 
   5   5   7       22.41       19.65      1.58 o 
   6   5   7        4.83        4.95      0.76 o 
   7   5   7       24.08       23.56      1.08 o 
   8   5   7        0.86        0.06      0.65 o 
   9   5   7        3.04        3.60      0.85 o 
  10   5   7        4.33        5.09      0.92 o 
 -11   6   7        0.00        1.09      1.12 o 
 -10   6   7        0.42       -0.05      0.98 o 
  -9   6   7        0.14        0.57      0.98 o 
  -8   6   7        4.43        5.22      1.12 o 
  -7   6   7       41.40       37.26      1.54 o 
  -6   6   7       12.48       11.80      0.96 o 
  -5   6   7       32.06       25.46      1.65 o 
  -4   6   7       72.06       73.29      2.15 o 
  -3   6   7      164.49      156.94      2.92 o 
  -2   6   7      153.95      146.42      2.10 o 
  -1   6   7      377.09      383.85      4.35 o 
   0   6   7        3.41        3.91      0.98 o 
   1   6   7      239.64      237.78      3.94 o 
   2   6   7      102.60       97.85      1.97 o 
   3   6   7       19.99       16.06      0.96 o 
   4   6   7        3.25        4.53      0.70 o 
   5   6   7       15.30       13.16      0.96 o 
   6   6   7       67.54       61.87      2.06 o 
   7   6   7        9.51        8.57      0.82 o 
   8   6   7        8.45        9.67      0.95 o 
   9   6   7        0.16        0.95      0.72 o 
 -10   7   7       77.07       85.00      2.95 o 
  -9   7   7       11.88        9.88      1.38 o 
  -8   7   7        1.02       -0.28      0.92 o 
  -7   7   7       17.90       17.46      1.77 o 
  -6   7   7        0.49        0.32      0.85 o 
  -5   7   7       21.00       20.30      1.44 o 
  -4   7   7      266.88      264.14      6.35 o 
  -3   7   7      452.68      446.41      4.99 o 
  -2   7   7      356.58      354.34      4.06 o 
  -1   7   7      128.47      132.81      3.09 o 
   0   7   7       19.74       17.44      1.38 o 
   1   7   7      184.37      193.80      5.98 o 
   2   7   7       43.64       49.90      2.02 o 
   3   7   7        0.01       -0.65      0.76 o 
   4   7   7        0.07       -0.22      0.65 o 
   5   7   7       94.60       91.84      2.07 o 
   6   7   7        3.59        1.93      0.84 o 
   7   7   7        7.85        4.00      0.77 o 
   8   7   7        1.70        0.61      0.70 o 
  -9   8   7        8.94       11.58      2.05 o 
  -8   8   7       46.99       41.27      2.18 o 
  -7   8   7        1.50        0.90      0.98 o 
  -6   8   7       50.41       47.52      2.90 o 
  -5   8   7       12.37       12.64      1.30 o 
  -4   8   7       18.15       19.31      1.68 o 
  -3   8   7       36.68       39.12      1.91 o 
  -2   8   7       33.82       31.20      1.97 o 
  -1   8   7       64.98       66.54      2.37 o 
   0   8   7      305.34      320.28      8.59 o 
   1   8   7       41.13       47.41      2.15 o 
   2   8   7        5.68        5.20      2.34 o 
   3   8   7        2.80        2.09      0.93 o 
   4   8   7        1.07        0.22      1.59 o 
   5   8   7       20.01       17.26      2.34 o 
   6   8   7        3.91        3.64      0.77 o 
   7   8   7        1.00        0.84      0.75 o 
  -7   9   7        0.55       -0.27      1.40 o 
  -6   9   7       55.09       48.29      2.31 o 
  -5   9   7       10.97        8.01      1.17 o 
  -4   9   7        0.72       -0.09      1.06 o 
  -3   9   7       46.82       46.06      1.83 o 
  -2   9   7        3.26        4.46      1.12 o 
  -1   9   7        0.05       -0.60      0.98 o 
   0   9   7        0.37        0.70      1.03 o 
   1   9   7        8.21       10.39      1.30 o 
   2   9   7        8.48        7.73      1.19 o 
   3   9   7        1.22        1.13      1.03 o 
   4   9   7        1.45        0.48      1.59 o 
   5   9   7        0.43       -0.49      0.83 o 
  -5  10   7        4.41        8.22      2.05 o 
  -4  10   7        0.09        0.46      1.59 o 
  -3  10   7        1.32        2.43      1.49 o 
  -2  10   7        1.12        1.84      1.12 o 
  -1  10   7        0.34       -0.75      0.90 o 
   0  10   7       63.78       72.98      2.60 o 
   1  10   7        3.04        1.31      1.12 o 
   2  10   7       51.61       56.51      2.47 o 
   3  10   7        1.55       -0.78      1.96 o 
 -12   0   8        6.87        7.85      1.87 o 
 -10   0   8      133.06      139.73      4.30 o 
  -8   0   8      172.03      169.99      4.30 o 
  -6   0   8      129.27      141.85      2.42 o 
  -4   0   8      381.70      389.28      5.42 o 
  -2   0   8       15.55       18.30      0.77 o 
   0   0   8     1518.67     1478.15     10.84 o 
   2   0   8       90.41      124.05      2.20 o 
   4   0   8       64.14       75.84      2.43 o 
   6   0   8      459.41      456.55      7.66 o 
   8   0   8        2.36        2.99      1.12 o 
  10   0   8        1.97        0.75      1.31 o 
 -12   1   8        3.66        3.20      1.12 o 
 -11   1   8        3.57        0.92      0.98 o 
 -10   1   8        1.25       -1.54      1.03 o 
  -9   1   8       11.64       10.14      1.12 o 
  -8   1   8      124.98      122.85      3.58 o 
  -7   1   8      267.72      253.64      3.21 o 
  -6   1   8       12.18       10.10      0.71 o 
  -5   1   8       84.16       84.00      1.27 o 
  -4   1   8      186.37      149.27      1.34 o 
  -3   1   8      160.62      171.36      1.79 o 
  -2   1   8      526.96      556.80      3.21 o 
  -1   1   8      107.03       98.79      1.01 o 
   0   1   8     2094.78     2341.64     11.75 o 
   1   1   8      181.55      229.44      2.16 o 
   2   1   8      102.98      106.11      1.33 o 
   3   1   8      139.52      148.97      2.01 o 
   4   1   8      125.87      129.50      1.95 o 
   5   1   8       11.54       13.83      2.03 o 
   6   1   8       41.51       41.34      2.52 o 
   7   1   8        0.14        1.12      0.93 o 
   8   1   8        3.02        1.87      0.79 o 
   9   1   8       25.40       24.50      2.62 o 
  10   1   8        0.22        0.66      0.85 o 
 -13   2   8        1.48        0.19      1.68 o 
 -12   2   8       22.33       22.23      2.43 o 
 -11   2   8       55.49       55.39      2.25 o 
 -10   2   8      175.40      186.84      2.91 o 
  -9   2   8        0.34        1.14      0.71 o 
  -8   2   8        9.08        7.61      0.82 o 
  -7   2   8      587.25      581.50      5.36 o 
  -6   2   8      272.76      283.38      3.23 o 
  -5   2   8      107.21      108.11      1.90 o 
  -4   2   8       80.78       59.42      1.38 o 
  -3   2   8        1.95        1.12      0.39 o 
  -2   2   8       29.15       47.06      0.86 o 
  -1   2   8      159.75      167.33      2.38 o 
   0   2   8      109.77      127.64      1.32 o 
   1   2   8      370.63      370.98      2.94 o 
   2   2   8       35.26       33.13      0.81 o 
   3   2   8        0.08       -0.06      0.42 o 
   4   2   8       15.10       14.76      0.83 o 
   5   2   8        1.11        0.90      0.60 o 
   6   2   8      252.44      259.41      3.25 o 
   7   2   8        0.19        0.19      0.72 o 
   8   2   8        0.17        0.75      1.87 o 
   9   2   8        3.33        5.30      1.06 o 
  10   2   8        0.94        0.04      0.98 o 
 -12   3   8       14.00       12.89      2.05 o 
 -11   3   8        7.99        4.69      0.93 o 
 -10   3   8       41.62       47.00      1.76 o 
  -9   3   8        0.79        1.25      0.76 o 
  -8   3   8       34.38       22.46      1.35 o 
  -7   3   8       41.82       29.56      1.36 o 
  -6   3   8       98.36       93.75      1.86 o 
  -5   3   8        4.29        5.28      0.67 o 
  -4   3   8        0.44        0.40      0.48 o 
  -3   3   8      664.25      670.71      5.10 o 
  -2   3   8       83.82       94.56      1.56 o 
  -1   3   8       14.94       19.89      0.62 o 
   0   3   8      329.26      361.18      2.88 o 
   1   3   8      155.50      153.76      2.00 o 
   2   3   8      124.56      111.72      1.74 o 
   3   3   8        4.02        3.81      0.59 o 
   4   3   8        5.40        3.03      0.60 o 
   5   3   8      159.82      157.96      4.86 o 
   6   3   8       22.34       19.42      1.23 o 
   7   3   8        4.15        3.77      0.72 o 
   8   3   8        6.90        7.98      1.77 o 
   9   3   8       17.92       17.14      1.44 o 
  10   3   8        0.96        2.43      1.06 o 
 -12   4   8       53.68       58.76      4.39 o 
 -11   4   8        4.11        1.96      1.31 o 
 -10   4   8        4.09        3.27      1.06 o 
  -9   4   8        1.43       -0.71      0.71 o 
  -8   4   8        0.10       -0.81      0.65 o 
  -7   4   8       23.89       22.46      1.22 o 
  -6   4   8        1.96        1.12      0.65 o 
  -5   4   8        2.23        0.82      0.57 o 
  -4   4   8       23.91       26.52      1.16 o 
  -3   4   8      159.96      167.99      2.13 o 
  -2   4   8       68.72       75.00      1.34 o 
  -1   4   8      124.93      119.37      1.87 o 
   0   4   8       32.29       37.29      0.91 o 
   1   4   8       14.47       16.83      0.85 o 
   2   4   8       45.26       46.33      1.24 o 
   3   4   8        0.21        0.42      0.49 o 
   4   4   8      201.24      202.57      2.74 o 
   5   4   8       24.88       25.48      1.20 o 
   6   4   8        1.09       -0.11      0.60 o 
   7   4   8        0.01       -0.34      0.75 o 
   8   4   8       47.36       45.00      1.64 o 
   9   4   8       12.11       12.87      1.38 o 
  10   4   8        0.14        1.96      1.06 o 
 -11   5   8        2.29        0.56      1.31 o 
 -10   5   8        0.77       -0.80      0.98 o 
  -9   5   8       11.60        8.59      1.17 o 
  -8   5   8       18.02       14.54      1.58 o 
  -7   5   8       41.84       38.90      1.84 o 
  -6   5   8        0.04        0.32      0.60 o 
  -5   5   8        0.35        0.08      0.57 o 
  -4   5   8        5.99        4.35      0.71 o 
  -3   5   8       25.43       29.96      1.27 o 
  -2   5   8      106.88       98.30      2.32 o 
  -1   5   8        4.61        5.98      0.65 o 
   0   5   8       34.31       35.80      1.66 o 
   1   5   8       18.80       18.44      2.80 o 
   2   5   8      236.85      230.40      2.89 o 
   3   5   8        0.03       -1.12      0.93 o 
   4   5   8       21.02       20.42      1.14 o 
   5   5   8       55.40       47.76      1.53 o 
   6   5   8        3.05        3.37      0.73 o 
   7   5   8        0.02       -0.63      0.56 o 
   8   5   8        6.83        6.70      0.83 o 
   9   5   8        3.35        6.53      0.96 o 
 -11   6   8        2.35        2.05      1.19 o 
 -10   6   8        1.11       -1.22      0.98 o 
  -9   6   8        1.60        2.53      1.12 o 
  -8   6   8        0.05       -1.19      0.79 o 
  -7   6   8        6.96        7.93      0.94 o 
  -6   6   8       66.75       61.00      1.83 o 
  -5   6   8      104.27      102.55      2.14 o 
  -4   6   8       12.77       15.72      1.21 o 
  -3   6   8       51.13       51.78      1.95 o 
  -2   6   8      228.30      223.25      3.01 o 
  -1   6   8      719.74      757.68      8.69 o 
   0   6   8      111.01      100.21      2.69 o 
   1   6   8      544.83      530.66      6.65 o 
   2   6   8      591.99      607.60      7.29 o 
   3   6   8       33.60       30.05      1.27 o 
   4   6   8        2.54        1.74      0.67 o 
   5   6   8        0.45       -0.91      0.60 o 
   6   6   8       39.38       36.15      1.48 o 
   7   6   8       18.75       14.81      1.05 o 
   8   6   8        1.11        0.76      0.69 o 
 -10   7   8       11.44        7.29      1.38 o 
  -9   7   8        5.59        3.55      1.19 o 
  -8   7   8        9.82        8.30      1.25 o 
  -7   7   8       36.42       35.05      2.71 o 
  -6   7   8       64.57       55.40      2.23 o 
  -5   7   8       32.05       33.49      1.91 o 
  -4   7   8       48.29       50.83      1.94 o 
  -3   7   8       99.30      111.83      2.28 o 
  -2   7   8      188.87      184.89      3.80 o 
  -1   7   8        2.45        2.03      1.03 o 
   0   7   8        0.10       -0.88      0.79 o 
   1   7   8       23.96       19.45      2.05 o 
   2   7   8        2.71        0.75      1.31 o 
   3   7   8        0.02       -1.19      0.79 o 
   4   7   8        0.14        0.47      0.82 o 
   5   7   8        0.53        0.28      0.66 o 
   6   7   8        0.25       -1.48      0.99 o 
   7   7   8        2.22        3.84      0.78 o 
  -8   8   8       31.60       36.24      2.18 o 
  -7   8   8        3.63        2.40      1.12 o 
  -6   8   8        0.91        0.37      0.92 o 
  -5   8   8        0.06       -0.34      0.85 o 
  -4   8   8      133.46      129.09      3.61 o 
  -3   8   8        0.36       -0.42      0.70 o 
  -2   8   8       11.13        9.71      1.30 o 
  -1   8   8       11.51       12.46      1.38 o 
   0   8   8      373.81      364.75      5.58 o 
   1   8   8      100.48       99.34      4.30 o 
   2   8   8       61.14       57.80      2.33 o 
   3   8   8       23.67       22.68      3.46 o 
   4   8   8       46.51       53.82      2.24 o 
   5   8   8       16.09       14.38      1.48 o 
   6   8   8        2.70        2.94      1.01 o 
  -7   9   8       26.36       24.66      2.43 o 
  -6   9   8        1.19        0.54      0.98 o 
  -5   9   8       13.58       11.82      1.15 o 
  -4   9   8        0.76        0.61      0.98 o 
  -3   9   8       37.77       39.06      2.23 o 
  -2   9   8       13.96       15.89      2.15 o 
  -1   9   8        0.04       -1.54      1.03 o 
   0   9   8        9.18       11.85      1.44 o 
   1   9   8        6.24        3.23      1.12 o 
   2   9   8        0.33        0.22      1.03 o 
   3   9   8       45.04       51.89      6.63 o 
   4   9   8        9.59        7.63      1.34 o 
  -4  10   8        1.43        2.43      1.68 o 
  -3  10   8        0.48        1.56      1.12 o 
  -2  10   8        0.78       -0.71      0.93 o 
  -1  10   8        6.00        8.73      1.38 o 
   0  10   8        0.00        0.33      1.03 o 
   1  10   8        0.74       -0.05      1.07 o 
 -13   0   9        3.41        2.99      1.87 o 
 -11   0   9       13.30       13.64      2.05 o 
  -9   0   9       72.96       79.58      3.36 o 
  -7   0   9       12.30       11.39      1.49 o 
  -5   0   9      553.60      544.33      4.77 o 
  -3   0   9       96.26       94.90      1.48 o 
  -1   0   9      734.22      822.22      6.52 o 
   1   0   9        0.40        2.02      1.12 o 
   3   0   9      521.15      522.86     12.98 o 
   5   0   9       56.72       53.05      2.43 o 
   7   0   9        3.52        5.79      1.31 o 
   9   0   9       13.06        8.78      1.68 o 
 -13   1   9        4.08        3.83      1.32 o 
 -12   1   9        1.73        2.15      1.12 o 
 -11   1   9        2.49        1.31      1.06 o 
 -10   1   9       23.96       23.02      1.77 o 
  -9   1   9      140.76      122.91      3.27 o 
  -8   1   9      219.29      219.41      3.70 o 
  -7   1   9      416.41      407.42      4.17 o 
  -6   1   9       36.99       35.12      1.45 o 
  -5   1   9      377.38      366.18      6.24 o 
  -4   1   9      654.11      667.15      4.94 o 
  -3   1   9       10.99        9.24      0.39 o 
  -2   1   9      459.47      469.91      2.86 o 
  -1   1   9       32.33       33.76      0.71 o 
   0   1   9      236.27      258.65      1.93 o 
   1   1   9      423.75      472.84      3.01 o 
   2   1   9       50.22       59.56      1.13 o 
   3   1   9      101.29      106.54      1.77 o 
   4   1   9       67.39       65.36      1.48 o 
   5   1   9      323.54      337.73      5.32 o 
   6   1   9        1.41        1.26      0.72 o 
   7   1   9       11.65       10.76      1.06 o 
   8   1   9        3.16        3.94      0.90 o 
   9   1   9       41.71       43.93      1.98 o 
  10   1   9        3.62        3.20      1.03 o 
 -13   2   9        1.19        1.49      1.68 o 
 -12   2   9       31.80       34.35      2.18 o 
 -11   2   9        3.89        3.25      1.12 o 
 -10   2   9        8.55       11.12      1.32 o 
  -9   2   9       10.32        9.35      0.93 o 
  -8   2   9       79.09       84.43      1.94 o 
  -7   2   9        0.94        2.43      0.75 o 
  -6   2   9       88.44       78.85      1.72 o 
  -5   2   9       11.82       11.35      0.79 o 
  -4   2   9       79.35       83.24      1.78 o 
  -3   2   9        0.35       -0.38      0.39 o 
  -2   2   9       88.39       69.44      1.26 o 
  -1   2   9       10.15        9.55      0.45 o 
   0   2   9       18.16       21.71      0.66 o 
   1   2   9        1.35        1.37      0.38 o 
   2   2   9       98.24       83.40      1.46 o 
   3   2   9       22.30       22.14      0.92 o 
   4   2   9        6.28        7.53      0.72 o 
   5   2   9      123.22      119.81      3.32 o 
   6   2   9       60.22       57.56      1.59 o 
   7   2   9        6.50        6.29      1.03 o 
   8   2   9        4.09        4.67      0.98 o 
   9   2   9        0.62        1.47      0.85 o 
  10   2   9        0.23       -0.37      0.92 o 
 -12   3   9        3.81        2.80      1.68 o 
 -11   3   9        3.39        2.15      1.06 o 
 -10   3   9       21.81       22.48      1.57 o 
  -9   3   9       66.36       61.15      1.87 o 
  -8   3   9        1.37        0.31      0.65 o 
  -7   3   9       12.30       14.74      1.00 o 
  -6   3   9       50.67       36.34      1.42 o 
  -5   3   9       54.09       55.51      1.55 o 
  -4   3   9        1.91        4.36      0.62 o 
  -3   3   9       16.69       15.55      0.76 o 
  -2   3   9        0.64        0.54      0.41 o 
  -1   3   9        0.08        0.50      0.57 o 
   0   3   9       38.08       36.03      0.93 o 
   1   3   9       19.22       20.38      0.88 o 
   2   3   9       37.77       35.50      1.14 o 
   3   3   9        0.54        0.97      0.50 o 
   4   3   9       69.75       69.42      1.62 o 
   5   3   9        0.26        1.73      0.61 o 
   6   3   9       11.79       10.76      0.94 o 
   7   3   9        1.14        1.00      0.70 o 
   8   3   9        1.05       -0.16      0.93 o 
   9   3   9        1.03        0.19      0.79 o 
  10   3   9        0.03        0.19      1.12 o 
 -12   4   9        0.26       -0.19      1.68 o 
 -11   4   9        2.60        1.87      1.31 o 
 -10   4   9        1.07        0.62      0.75 o 
  -9   4   9        7.81        4.83      1.06 o 
  -8   4   9      109.76       92.09      2.11 o 
  -7   4   9       11.89       13.55      0.99 o 
  -6   4   9      177.20      149.90      2.54 o 
  -5   4   9       23.15       17.26      1.07 o 
  -4   4   9        0.32       -0.09      0.51 o 
  -3   4   9        0.65       -0.48      0.44 o 
  -2   4   9       10.32        8.94      0.73 o 
  -1   4   9      569.65      553.01      5.06 o 
   0   4   9       11.88       13.01      1.03 o 
   1   4   9       12.62       11.88      0.91 o 
   2   4   9        0.04        0.31      0.91 o 
   3   4   9      357.51      348.91      4.42 o 
   4   4   9       65.26       65.63      1.66 o 
   5   4   9       60.85       64.38      1.88 o 
   6   4   9        0.64        0.33      0.66 o 
   7   4   9        3.65        2.83      0.93 o 
   8   4   9       48.94       47.73      1.77 o 
   9   4   9       16.28       15.54      1.45 o 
 -11   5   9        0.14        0.47      1.40 o 
 -10   5   9        3.77        2.24      1.06 o 
  -9   5   9       43.67       40.14      1.72 o 
  -8   5   9        1.44        1.87      0.75 o 
  -7   5   9       47.46       42.25      1.56 o 
  -6   5   9       22.07       19.60      1.24 o 
  -5   5   9       23.85       19.23      1.10 o 
  -4   5   9      128.58      129.53      2.24 o 
  -3   5   9       11.02        7.22      0.78 o 
  -2   5   9       14.30       14.11      0.87 o 
  -1   5   9        8.42        8.87      1.06 o 
   0   5   9      575.82      574.13      6.91 o 
   1   5   9      422.77      415.47      5.53 o 
   2   5   9       85.31       84.09      2.29 o 
   3   5   9       41.58       42.49      1.42 o 
   4   5   9      111.94      109.71      2.10 o 
   5   5   9       75.60       75.80      1.86 o 
   6   5   9        5.78        3.76      0.83 o 
   7   5   9       18.86       18.67      1.63 o 
   8   5   9       12.28       12.17      0.99 o 
   9   5   9        8.80       10.56      1.49 o 
 -10   6   9       10.21        9.54      1.44 o 
  -9   6   9       10.27       10.55      2.43 o 
  -8   6   9      134.86      136.05      3.27 o 
  -7   6   9      127.57      127.85      3.32 o 
  -6   6   9       13.96       15.13      1.07 o 
  -5   6   9        4.71        3.85      0.82 o 
  -4   6   9       13.97       12.34      1.01 o 
  -3   6   9      268.68      263.73      3.43 o 
  -2   6   9       90.66       89.91      2.69 o 
  -1   6   9       73.16       72.61      2.33 o 
   0   6   9      327.01      340.05      5.05 o 
   1   6   9      190.16      191.06      3.62 o 
   2   6   9       39.36       40.33      1.93 o 
   3   6   9       13.14       10.12      1.17 o 
   4   6   9        3.06        1.75      0.66 o 
   5   6   9        6.88        6.82      0.87 o 
   6   6   9        1.65        0.16      0.66 o 
   7   6   9        3.46        3.82      0.74 o 
   8   6   9        0.06       -0.18      0.69 o 
  -9   7   9        5.78        5.81      1.25 o 
  -8   7   9        0.00        0.75      1.06 o 
  -7   7   9        2.30        0.10      1.31 o 
  -6   7   9        0.04       -1.28      0.85 o 
  -5   7   9        2.91        1.13      1.21 o 
  -4   7   9        1.27        1.39      0.70 o 
  -3   7   9        6.35        4.65      1.40 o 
  -2   7   9      106.20      101.80      3.92 o 
  -1   7   9        1.29        2.60      1.03 o 
   0   7   9       25.87       22.61      1.57 o 
   1   7   9       54.64       51.07      2.15 o 
   2   7   9       17.41       12.37      1.30 o 
   3   7   9        6.70        5.42      1.21 o 
   4   7   9        0.75       -0.52      0.93 o 
   5   7   9       26.06       22.19      3.83 o 
   6   7   9       12.19        8.14      1.30 o 
   7   7   9        1.17        1.04      0.74 o 
  -8   8   9       20.61       22.50      2.15 o 
  -7   8   9        8.07        6.95      1.25 o 
  -6   8   9       13.65       14.32      2.05 o 
  -5   8   9        4.63        7.15      0.98 o 
  -4   8   9        1.19        1.04      0.94 o 
  -3   8   9       11.44       12.89      1.44 o 
  -2   8   9       10.61       11.12      1.38 o 
  -1   8   9       14.24       10.43      1.38 o 
   0   8   9       59.85       61.61      5.51 o 
   1   8   9        2.85        3.53      1.12 o 
   2   8   9       10.57        7.87      1.30 o 
   3   8   9        2.19        0.80      1.07 o 
   4   8   9        3.05        0.83      1.40 o 
   5   8   9        0.62       -1.45      1.87 o 
  -6   9   9       28.31       26.85      3.51 o 
  -5   9   9       10.97       10.99      1.51 o 
  -4   9   9       23.68       22.34      1.85 o 
  -3   9   9        1.57        1.64      1.12 o 
  -2   9   9        4.52        4.48      1.25 o 
  -1   9   9       10.47        8.39      1.38 o 
   0   9   9        8.00        7.36      1.30 o 
   1   9   9        5.14        5.68      1.30 o 
   2   9   9      112.20      120.66      3.27 o 
   3   9   9        9.10        7.47      1.34 o 
   4   9   9        5.40        4.78      1.21 o 
  -2  10   9        7.50        6.72      2.05 o 
  -1  10   9        6.09        1.87      1.87 o 
 -12   0  10        5.16        2.62      1.68 o 
 -10   0  10       39.03       37.73      2.99 o 
  -8   0  10       80.25       75.84      3.18 o 
  -6   0  10      523.61      489.80      8.41 o 
  -4   0  10      276.66      261.53      2.74 o 
  -2   0  10      687.51      575.74      4.90 o 
   0   0  10      126.04      124.55      2.67 o 
   2   0  10      104.17      126.57      2.62 o 
   4   0  10      271.95      288.98      5.42 o 
   6   0  10        0.11       -0.37      0.93 o 
   8   0  10       78.91       82.01      3.36 o 
 -12   1  10        1.31       -0.65      1.06 o 
 -11   1  10       14.02       11.46      2.15 o 
 -10   1  10       10.12       12.38      2.24 o 
  -9   1  10       14.94       15.13      1.32 o 
  -8   1  10      243.03      244.99      4.03 o 
  -7   1  10       73.39       76.92      2.38 o 
  -6   1  10      337.69      311.01      4.09 o 
  -5   1  10       98.08      103.01      1.61 o 
  -4   1  10       67.89       71.25      1.34 o 
  -3   1  10       99.37       98.07      1.49 o 
  -2   1  10      113.00      106.09      1.15 o 
  -1   1  10       92.10       89.25      1.16 o 
   0   1  10      155.34      187.28      1.63 o 
   1   1  10        3.17        1.97      0.37 o 
   2   1  10       28.41       26.07      1.05 o 
   3   1  10       25.98       21.83      1.46 o 
   4   1  10       90.75       89.57      1.73 o 
   5   1  10        7.81        7.55      0.92 o 
   6   1  10        4.67        3.15      1.31 o 
   7   1  10        2.04        0.37      1.12 o 
   8   1  10        4.26        3.39      1.40 o 
   9   1  10        6.00        7.90      1.59 o 
 -12   2  10        0.12       -0.92      1.12 o 
 -11   2  10        4.34        6.99      1.25 o 
 -10   2  10        1.22       -0.31      1.87 o 
  -9   2  10       37.55       30.96      1.91 o 
  -8   2  10       35.77       38.02      1.53 o 
  -7   2  10       28.50       32.49      1.50 o 
  -6   2  10       34.73       30.95      1.32 o 
  -5   2  10       38.70       38.45      1.19 o 
  -4   2  10        2.61        1.85      0.50 o 
  -3   2  10      135.40      120.93      1.76 o 
  -2   2  10      275.00      306.48      2.88 o 
  -1   2  10       26.52       30.11      0.91 o 
   0   2  10        0.08       -0.15      0.35 o 
   1   2  10        6.66        9.23      0.56 o 
   2   2  10        1.36        1.68      0.53 o 
   3   2  10       50.66       57.68      1.43 o 
   4   2  10        0.17        0.52      1.05 o 
   5   2  10       25.58       25.20      1.20 o 
   6   2  10        3.07        2.41      0.76 o 
   7   2  10        5.17        2.92      0.93 o 
   8   2  10       10.62       13.23      1.25 o 
   9   2  10        0.23        1.96      0.92 o 
 -12   3  10       34.94       38.86      3.18 o 
 -11   3  10        1.77        1.03      1.06 o 
 -10   3  10       22.64       19.82      1.59 o 
  -9   3  10        1.05        1.35      0.79 o 
  -8   3  10        4.71        1.59      0.68 o 
  -7   3  10        0.06        0.00      0.63 o 
  -6   3  10        8.92        6.14      0.79 o 
  -5   3  10      121.39      117.83      1.91 o 
  -4   3  10        7.81        7.28      0.64 o 
  -3   3  10       18.80       12.99      0.71 o 
  -2   3  10      158.08      151.33      2.01 o 
  -1   3  10       54.72       66.91      1.36 o 
   0   3  10       77.15       68.83      1.17 o 
   1   3  10        6.75        5.18      0.65 o 
   2   3  10        4.04        3.52      0.65 o 
   3   3  10       31.43       32.05      1.69 o 
   4   3  10       80.64       77.62      1.77 o 
   5   3  10        5.20        5.34      0.83 o 
   6   3  10        6.78        8.87      0.92 o 
   7   3  10        0.09       -0.97      0.65 o 
   8   3  10        8.82        9.62      1.19 o 
   9   3  10        0.04        0.37      0.92 o 
 -11   4  10        2.21        4.30      1.19 o 
 -10   4  10        2.40        2.73      0.91 o 
  -9   4  10        3.08        3.95      0.85 o 
  -8   4  10       19.40       17.60      1.15 o 
  -7   4  10       18.75       18.41      1.15 o 
  -6   4  10       87.50       69.29      1.86 o 
  -5   4  10        2.32        0.91      0.60 o 
  -4   4  10      100.08       88.38      1.68 o 
  -3   4  10       15.39       12.37      0.81 o 
  -2   4  10      275.39      290.47      2.94 o 
  -1   4  10      372.54      377.59      4.04 o 
   0   4  10      289.43      305.30      8.69 o 
   1   4  10       17.56       15.34      2.15 o 
   2   4  10       23.67       21.76      1.03 o 
   3   4  10       25.56       23.20      1.18 o 
   4   4  10       33.03       31.88      1.42 o 
   5   4  10       21.28       21.64      2.85 o 
   6   4  10        2.87        3.29      0.77 o 
   7   4  10       43.23       39.15      1.96 o 
   8   4  10        2.93        2.35      0.98 o 
   9   4  10        0.04        1.68      1.49 o 
 -11   5  10       10.49        9.55      1.45 o 
 -10   5  10        0.46        0.19      0.86 o 
  -9   5  10        0.01       -0.70      0.80 o 
  -8   5  10       14.06       11.14      1.04 o 
  -7   5  10       60.21       51.11      3.46 o 
  -6   5  10        9.84        8.86      0.93 o 
  -5   5  10       43.07       33.87      1.40 o 
  -4   5  10       16.14       11.11      0.76 o 
  -3   5  10       75.21       74.91      1.89 o 
  -2   5  10      119.73      115.28      2.59 o 
  -1   5  10       74.53       84.55      2.38 o 
   0   5  10       20.47       22.11      1.44 o 
   1   5  10      143.54      154.93      3.09 o 
   2   5  10       79.16       76.03      2.33 o 
   3   5  10      168.21      168.73      3.32 o 
   4   5  10       61.15       67.94      1.75 o 
   5   5  10       44.88       43.67      1.51 o 
   6   5  10       34.01       31.04      1.46 o 
   7   5  10        1.77        2.80      0.83 o 
   8   5  10        4.96        5.19      0.87 o 
 -10   6  10        1.26       -0.28      1.77 o 
  -9   6  10        0.71        0.29      0.98 o 
  -8   6  10       36.31       35.84      1.75 o 
  -7   6  10        9.36        9.96      1.11 o 
  -6   6  10       84.00       77.90      2.47 o 
  -5   6  10        0.13       -0.78      0.58 o 
  -4   6  10        0.02       -0.30      0.55 o 
  -3   6  10       70.92       69.11      1.84 o 
  -2   6  10      252.14      266.62      4.60 o 
  -1   6  10       78.06       76.56      2.47 o 
   0   6  10      108.12      107.87      2.90 o 
   1   6  10       83.02       84.37      2.47 o 
   2   6  10        1.97        1.55      1.68 o 
   3   6  10        1.71        0.83      0.90 o 
   4   6  10       48.98       49.96      2.52 o 
   5   6  10        0.03       -1.22      0.82 o 
   6   6  10        1.30        0.97      0.76 o 
   7   6  10        0.84        0.25      0.77 o 
  -9   7  10        0.01       -1.48      0.98 o 
  -8   7  10        0.00       -0.75      1.40 o 
  -7   7  10        0.17        0.00      0.92 o 
  -6   7  10        1.55        2.24      0.98 o 
  -5   7  10        0.10        0.19      0.79 o 
  -4   7  10       20.91       20.18      1.29 o 
  -3   7  10        4.48        4.03      1.03 o 
  -2   7  10        5.97        3.36      1.03 o 
  -1   7  10      101.07       95.44      2.76 o 
   0   7  10       11.47        8.71      1.17 o 
   1   7  10       24.61       28.31      1.77 o 
   2   7  10        0.56        0.19      0.90 o 
   3   7  10       15.67       15.98      2.34 o 
   4   7  10        0.16       -1.40      0.93 o 
   5   7  10        0.00       -1.03      0.96 o 
   6   7  10        1.77        1.53      1.07 o 
  -7   8  10        1.12        1.97      1.12 o 
  -6   8  10        0.12        0.10      0.90 o 
  -5   8  10       27.78       31.48      1.64 o 
  -4   8  10        1.14        2.67      1.03 o 
  -3   8  10        0.00        1.36      0.98 o 
  -2   8  10        0.00       -0.32      0.90 o 
  -1   8  10       49.35       50.06      2.29 o 
   0   8  10        0.34       -0.19      0.93 o 
   1   8  10       15.68       14.79      1.44 o 
   2   8  10        2.69        2.71      1.03 o 
   3   8  10        8.74        6.57      1.21 o 
   4   8  10        4.58        4.15      1.59 o 
   5   8  10        1.61       -0.02      1.07 o 
  -5   9  10        2.65        4.11      1.87 o 
  -4   9  10       19.85       23.27      1.84 o 
  -3   9  10        2.60        2.89      1.17 o 
  -2   9  10        5.27        4.86      1.17 o 
  -1   9  10        1.43        0.57      1.03 o 
   0   9  10        2.18        3.86      1.17 o 
   1   9  10        8.58       10.34      1.44 o 
   2   9  10       12.81        8.67      1.77 o 
 -11   0  11       31.60       39.60      3.18 o 
  -9   0  11       33.64       31.94      2.80 o 
  -7   0  11      287.58      279.64      6.16 o 
  -5   0  11     1072.05     1031.15     14.76 o 
  -3   0  11      272.66      256.13      2.82 o 
  -1   0  11      298.86      289.01      4.04 o 
   1   0  11       23.44       16.75      0.88 o 
   3   0  11      393.62      408.29      5.11 o 
   5   0  11       26.03       29.51      1.87 o 
   7   0  11        0.04       -0.37      0.93 o 
   9   0  11        0.08        1.12      1.31 o 
 -12   1  11        9.54        8.99      1.45 o 
 -11   1  11        3.79        3.46      1.19 o 
 -10   1  11        0.02       -1.12      0.92 o 
  -9   1  11      188.79      175.46      3.57 o 
  -8   1  11        7.88       10.05      2.05 o 
  -7   1  11       65.44       59.40      2.31 o 
  -6   1  11        4.05        3.57      1.68 o 
  -5   1  11      466.29      473.80      4.00 o 
  -4   1  11       11.73        8.99      0.68 o 
  -3   1  11       45.53       42.50      1.16 o 
  -2   1  11       75.46       70.14      1.10 o 
  -1   1  11       12.64       12.81      0.54 o 
   0   1  11        2.63        4.55      0.42 o 
   1   1  11        0.71        0.82      0.44 o 
   2   1  11       25.01       28.62      1.09 o 
   3   1  11       21.35       18.89      1.03 o 
   4   1  11       14.65       16.32      0.94 o 
   5   1  11        1.09       -0.79      1.21 o 
   6   1  11        4.41        4.37      0.85 o 
   7   1  11        0.01       -0.65      1.03 o 
   8   1  11        0.07        0.00      1.12 o 
   9   1  11        1.63        1.59      0.92 o 
 -12   2  11        4.93        4.21      1.87 o 
 -11   2  11        2.40        2.15      1.19 o 
 -10   2  11        0.37       -0.90      0.98 o 
  -9   2  11        1.63        0.47      0.98 o 
  -8   2  11       26.00       20.65      1.51 o 
  -7   2  11        1.49        1.21      0.66 o 
  -6   2  11       40.05       36.06      1.25 o 
  -5   2  11        4.49        3.05      0.63 o 
  -4   2  11       90.42       87.09      1.61 o 
  -3   2  11       32.25       31.84      1.10 o 
  -2   2  11       29.14       26.18      1.02 o 
  -1   2  11       33.09       34.55      1.32 o 
   0   2  11       82.54       86.57      1.43 o 
   1   2  11        0.56        0.35      0.49 o 
   2   2  11      158.82      166.86      2.67 o 
   3   2  11       26.60       27.18      1.13 o 
   4   2  11        4.95        2.60      0.92 o 
   5   2  11       40.63       41.26      1.71 o 
   6   2  11        1.04        1.77      0.79 o 
   7   2  11        0.13       -0.19      0.79 o 
   8   2  11       10.18        8.22      1.19 o 
   9   2  11        0.65        1.12      1.31 o 
 -12   3  11        0.35       -1.59      1.06 o 
 -11   3  11        0.59        2.24      1.19 o 
 -10   3  11        9.74       13.08      2.05 o 
  -9   3  11        8.16       10.62      1.25 o 
  -8   3  11       44.34       40.79      2.27 o 
  -7   3  11        2.88        4.54      0.82 o 
  -6   3  11       13.28       13.97      0.86 o 
  -5   3  11        7.97        5.55      0.92 o 
  -4   3  11        7.86        6.19      0.68 o 
  -3   3  11      296.15      292.35      3.04 o 
  -2   3  11       96.82       92.32      1.63 o 
  -1   3  11      145.70      152.77      2.05 o 
   0   3  11        0.93       -0.12      0.65 o 
   1   3  11       15.27       17.36      1.46 o 
   2   3  11        2.09        4.31      0.66 o 
   3   3  11      166.10      171.20      2.54 o 
   4   3  11       60.36       64.36      2.97 o 
   5   3  11       23.86       21.84      1.54 o 
   6   3  11        2.70        2.53      0.77 o 
   7   3  11       15.68       15.10      3.27 o 
   8   3  11        6.82        8.43      1.25 o 
 -11   4  11        3.54        4.11      1.25 o 
 -10   4  11       38.44       39.53      1.82 o 
  -9   4  11        0.07        0.97      0.80 o 
  -8   4  11        8.92        7.25      1.18 o 
  -7   4  11        0.30        0.36      0.70 o 
  -6   4  11       41.16       32.86      1.30 o 
  -5   4  11        9.20       11.03      0.82 o 
  -4   4  11        0.48        0.40      0.60 o 
  -3   4  11       11.16       14.41      0.83 o 
  -2   4  11       28.62       27.28      1.27 o 
  -1   4  11       58.59       65.38      2.11 o 
   0   4  11        3.07        2.75      0.90 o 
   1   4  11        3.28        2.19      0.90 o 
   2   4  11      247.18      257.66      8.41 o 
   3   4  11        0.24        1.51      0.66 o 
   4   4  11       26.56       25.84      1.27 o 
   5   4  11        3.58        2.34      0.77 o 
   6   4  11       49.42       52.97      1.70 o 
   7   4  11       10.49       11.32      1.09 o 
   8   4  11        1.70        1.72      0.98 o 
 -10   5  11        2.57        1.72      0.93 o 
  -9   5  11        4.13        3.20      0.93 o 
  -8   5  11       33.18       26.12      1.43 o 
  -7   5  11        1.88        1.33      0.79 o 
  -6   5  11      171.60      155.27      2.53 o 
  -5   5  11       86.45       84.33      1.62 o 
  -4   5  11       71.85       74.25      1.71 o 
  -3   5  11      303.81      289.55      3.20 o 
  -2   5  11       25.08       16.97      1.38 o 
  -1   5  11      315.04      334.86      6.63 o 
   0   5  11      308.80      297.50      7.10 o 
   1   5  11       45.54       48.62      2.06 o 
   2   5  11        5.96        8.03      1.17 o 
   3   5  11      422.33      406.67      7.47 o 
   4   5  11       91.14       90.68      2.55 o 
   5   5  11       13.79       13.20      1.05 o 
   6   5  11        0.71        0.19      0.88 o 
   7   5  11        0.50        0.81      0.77 o 
 -10   6  11        0.04        0.28      1.19 o 
  -9   6  11        1.07        1.18      0.86 o 
  -8   6  11        8.86        6.48      0.97 o 
  -7   6  11       46.87       45.16      1.83 o 
  -6   6  11       35.69       31.16      1.46 o 
  -5   6  11        0.07       -0.80      0.53 o 
  -4   6  11        0.61       -0.34      0.70 o 
  -3   6  11        2.51        5.15      2.52 o 
  -2   6  11        1.10        0.39      1.40 o 
  -1   6  11        0.81       -0.45      0.90 o 
   0   6  11        0.92       -0.43      1.03 o 
   1   6  11        1.16        1.31      0.90 o 
   2   6  11        6.68        6.76      1.07 o 
   3   6  11        8.33        6.67      1.87 o 
   4   6  11        5.26        4.27      1.07 o 
   5   6  11        0.36       -1.33      1.12 o 
   6   6  11        0.10       -1.25      0.84 o 
  -8   7  11        2.14        1.24      0.89 o 
  -7   7  11        0.15       -0.47      0.98 o 
  -6   7  11        1.33        0.78      1.24 o 
  -5   7  11        0.15        0.53      0.82 o 
  -4   7  11        6.44        7.44      1.25 o 
  -3   7  11       17.42       15.13      1.44 o 
  -2   7  11       12.17       11.29      1.49 o 
  -1   7  11        0.04       -0.72      1.12 o 
   0   7  11        0.37       -0.40      1.12 o 
   1   7  11        0.23        1.06      1.03 o 
   2   7  11        1.99        2.59      1.03 o 
   3   7  11        3.10        0.64      0.93 o 
   4   7  11        0.05       -1.40      0.93 o 
   5   7  11        1.23        0.15      1.07 o 
  -7   8  11       10.11       15.33      3.27 o 
  -6   8  11        8.16        9.47      1.18 o 
  -5   8  11        8.28       10.01      1.38 o 
  -4   8  11        0.02        0.60      1.03 o 
  -3   8  11        0.40        0.78      0.98 o 
  -2   8  11        3.40        0.93      0.98 o 
  -1   8  11        2.97        1.83      1.03 o 
   0   8  11       12.83        9.99      1.30 o 
   1   8  11       10.14       12.87      1.44 o 
   2   8  11        0.18        0.07      0.93 o 
   3   8  11        7.07        5.47      1.31 o 
   4   8  11        7.02        5.98      2.24 o 
  -4   9  11        2.41        3.55      1.87 o 
  -3   9  11        9.23       12.12      1.87 o 
  -2   9  11        8.97        5.95      1.30 o 
  -1   9  11        0.31       -1.34      0.93 o 
   0   9  11        1.81        2.78      1.17 o 
   1   9  11        6.55        4.86      2.05 o 
 -12   0  12       48.23       62.02      3.74 o 
 -10   0  12       54.10       62.95      3.55 o 
  -8   0  12        0.04       -0.93      1.12 o 
  -6   0  12     1504.48     1521.14     20.92 o 
  -4   0  12     1222.35     1230.85     17.37 o 
  -2   0  12      360.42      370.01      3.73 o 
   0   0  12        2.04        2.70      0.86 o 
   2   0  12       62.49       70.68      2.62 o 
   4   0  12       24.28       24.47      1.87 o 
   6   0  12        1.25        1.87      1.12 o 
   8   0  12        4.79        3.18      1.31 o 
 -12   1  12        0.07       -1.03      1.19 o 
 -11   1  12        0.62        2.34      1.19 o 
 -10   1  12        0.36       -1.21      1.06 o 
  -9   1  12        0.80        1.68      1.06 o 
  -8   1  12       48.48       50.81      2.04 o 
  -7   1  12        5.16        4.30      1.12 o 
  -6   1  12       31.67       28.47      1.70 o 
  -5   1  12       11.59        9.11      1.31 o 
  -4   1  12      136.67      136.48      3.24 o 
  -3   1  12       70.46       70.89      1.62 o 
  -2   1  12       99.76      100.50      1.67 o 
  -1   1  12        1.59        0.85      0.44 o 
   0   1  12       15.84       15.90      0.64 o 
   1   1  12      136.62      146.47      1.70 o 
   2   1  12        0.37       -0.24      0.49 o 
   3   1  12        4.62        5.78      0.88 o 
   4   1  12        3.64        4.63      0.72 o 
   5   1  12       20.12       21.54      1.77 o 
   6   1  12       40.61       40.87      2.43 o 
   7   1  12        0.23       -0.37      0.79 o 
   8   1  12        0.12       -1.28      0.85 o 
 -12   2  12        2.63        1.16      1.31 o 
 -11   2  12        2.08        1.59      1.77 o 
 -10   2  12       22.78       21.83      1.65 o 
  -9   2  12        1.99        3.59      1.12 o 
  -8   2  12        2.49        1.31      1.06 o 
  -7   2  12      129.54      140.05      3.16 o 
  -6   2  12        2.55        2.52      0.71 o 
  -5   2  12       35.32       36.30      1.45 o 
  -4   2  12      389.05      394.89      3.70 o 
  -3   2  12       75.99       68.30      1.53 o 
  -2   2  12       86.07       80.01      2.00 o 
  -1   2  12       56.48       56.76      1.46 o 
   0   2  12        0.66       -0.33      0.65 o 
   1   2  12        5.06        4.01      0.60 o 
   2   2  12       25.62       20.64      1.17 o 
   3   2  12        0.09       -0.52      0.50 o 
   4   2  12        0.51        0.58      0.60 o 
   5   2  12        6.36        5.52      0.83 o 
   6   2  12        0.68        0.00      0.79 o 
   7   2  12       36.00       39.12      3.08 o 
   8   2  12        4.34        3.83      1.06 o 
 -11   3  12        1.65        3.55      1.77 o 
 -10   3  12        6.99        8.18      2.34 o 
  -9   3  12       32.44       38.27      2.10 o 
  -8   3  12       46.17       42.01      4.02 o 
  -7   3  12        0.29        0.42      0.64 o 
  -6   3  12        0.37        0.49      0.63 o 
  -5   3  12        6.82       10.30      0.81 o 
  -4   3  12      187.00      189.87      2.46 o 
  -3   3  12       68.56       72.74      1.55 o 
  -2   3  12      101.43      102.51      1.77 o 
  -1   3  12       20.09       14.20      0.83 o 
   0   3  12        1.56        1.03      0.76 o 
   1   3  12        0.01       -0.12      0.67 o 
   2   3  12        1.54        2.27      0.65 o 
   3   3  12       31.83       36.28      1.33 o 
   4   3  12       16.29       14.71      1.49 o 
   5   3  12        0.79        0.62      0.73 o 
   6   3  12       15.31       13.11      2.25 o 
   7   3  12        4.39        4.34      1.06 o 
   8   3  12        0.21       -0.56      1.12 o 
 -11   4  12       20.17       28.20      2.71 o 
 -10   4  12        1.75        0.79      1.12 o 
  -9   4  12        2.80        3.06      1.35 o 
  -8   4  12        5.74        4.71      0.89 o 
  -7   4  12        0.71        0.92      0.67 o 
  -6   4  12       58.38       55.71      1.42 o 
  -5   4  12       52.56       54.45      1.55 o 
  -4   4  12       61.81       56.69      1.52 o 
  -3   4  12       66.17       57.08      1.54 o 
  -2   4  12      339.32      324.74      3.37 o 
  -1   4  12        9.70        5.16      1.03 o 
   0   4  12       17.57       13.53      1.25 o 
   1   4  12       16.53       14.01      1.21 o 
   2   4  12      345.18      350.85      5.05 o 
   3   4  12      113.79      109.86      3.46 o 
   4   4  12        8.00        7.66      1.19 o 
   5   4  12       82.78       85.90      2.03 o 
   6   4  12       80.27       85.95      2.12 o 
   7   4  12        5.22        5.94      0.94 o 
 -10   5  12        0.32       -0.13      0.89 o 
  -9   5  12        1.84        1.37      0.86 o 
  -8   5  12        5.70        2.50      1.47 o 
  -7   5  12       13.99       11.49      0.97 o 
  -6   5  12       22.53       17.89      0.96 o 
  -5   5  12       85.02       90.53      1.96 o 
  -4   5  12        0.08        0.67      0.70 o 
  -3   5  12       77.02       71.41      1.86 o 
  -2   5  12        9.21        7.95      1.17 o 
  -1   5  12       30.22       30.63      1.87 o 
   0   5  12       15.15       10.18      1.17 o 
   1   5  12       24.49       26.96      1.87 o 
   2   5  12      115.51      116.29      2.92 o 
   3   5  12       71.19       72.12      3.83 o 
   4   5  12        5.44        2.78      1.21 o 
   5   5  12        6.70        6.77      1.21 o 
   6   5  12        1.09        2.42      1.07 o 
  -9   6  12        0.23        0.78      1.07 o 
  -8   6  12        6.95        6.60      1.03 o 
  -7   6  12       13.70       14.14      1.07 o 
  -6   6  12        0.13       -0.29      0.61 o 
  -5   6  12        3.85        3.51      0.79 o 
  -4   6  12        9.73        8.26      0.92 o 
  -3   6  12        0.01        1.97      0.98 o 
  -2   6  12        4.12        4.22      1.12 o 
  -1   6  12        6.17        5.18      1.12 o 
   0   6  12       76.55       84.93      2.62 o 
   1   6  12       19.66       18.51      1.49 o 
   2   6  12        9.83        9.60      1.21 o 
   3   6  12        6.25        6.71      2.15 o 
   4   6  12        0.92       -0.19      0.96 o 
   5   6  12        0.04       -0.15      0.93 o 
   6   6  12        1.62        1.87      2.05 o 
  -8   7  12        1.23       -0.45      1.57 o 
  -7   7  12        2.01        2.37      0.93 o 
  -6   7  12        6.92        6.16      2.11 o 
  -5   7  12        0.46        1.65      0.85 o 
  -4   7  12        5.28        3.69      1.12 o 
  -3   7  12       10.14       13.44      1.44 o 
  -2   7  12        4.55        5.50      1.12 o 
  -1   7  12        0.80        0.57      1.59 o 
   0   7  12        5.71        4.39      1.17 o 
   1   7  12        4.00        3.33      1.07 o 
   2   7  12        3.75        3.76      1.21 o 
   3   7  12        1.36       -0.14      1.03 o 
   4   7  12        0.12       -0.82      1.03 o 
  -6   8  12       11.90       12.70      2.43 o 
  -5   8  12       10.45        9.53      1.51 o 
  -4   8  12        1.75        0.26      1.31 o 
  -3   8  12        5.04        3.32      1.21 o 
  -2   8  12        0.02       -0.04      0.98 o 
  -1   8  12        0.66       -0.30      0.93 o 
   0   8  12        1.44        3.38      1.17 o 
   1   8  12        4.66        4.58      1.59 o 
   2   8  12        0.51       -0.41      0.93 o 
 -11   0  13       59.39       79.58      4.11 o 
  -9   0  13       50.60       50.25      3.18 o 
  -7   0  13      104.69      102.37      4.11 o 
  -5   0  13      293.85      304.12      6.72 o 
  -3   0  13      857.99      916.64     14.01 o 
  -1   0  13        9.67        7.76      0.79 o 
   1   0  13        3.32        1.38      0.66 o 
   3   0  13        0.00        0.00      0.93 o 
   5   0  13        0.60        1.68      1.12 o 
   7   0  13        1.66        1.68      1.31 o 
 -11   1  13        9.66        8.95      1.51 o 
 -10   1  13        8.96       10.54      1.45 o 
  -9   1  13        0.21       -0.68      1.87 o 
  -8   1  13       70.39       76.38      4.39 o 
  -7   1  13        9.90        8.75      1.96 o 
  -6   1  13       31.03       33.03      2.04 o 
  -5   1  13        3.02        3.51      1.87 o 
  -4   1  13      499.36      507.73      6.91 o 
  -3   1  13       89.19       93.55      1.72 o 
  -2   1  13        0.40       -0.85      0.57 o 
  -1   1  13      182.41      175.41      2.78 o 
   0   1  13      110.18      109.53      1.51 o 
   1   1  13        0.40        1.93      0.78 o 
   2   1  13        3.05        4.60      1.09 o 
   3   1  13        4.29        2.59      0.70 o 
   4   1  13       12.91       10.93      0.94 o 
   5   1  13        8.46        9.17      1.06 o 
   6   1  13        0.08       -0.09      0.79 o 
   7   1  13       10.18       13.83      1.32 o 
 -11   2  13        1.14        1.12      1.19 o 
 -10   2  13        1.56        2.43      1.31 o 
  -9   2  13        0.25        0.37      1.06 o 
  -8   2  13        0.56       -0.26      0.98 o 
  -7   2  13        3.48        1.59      1.06 o 
  -6   2  13       10.51       10.46      1.49 o 
  -5   2  13       80.23       75.82      2.47 o 
  -4   2  13        0.76        1.11      0.64 o 
  -3   2  13      291.21      316.76      3.27 o 
  -2   2  13       22.23       21.38      0.98 o 
  -1   2  13        0.00       -0.56      0.54 o 
   0   2  13       16.89       16.35      1.07 o 
   1   2  13       12.33        9.69      1.21 o 
   2   2  13        0.68        1.17      0.65 o 
   3   2  13        4.71        5.88      0.77 o 
   4   2  13        6.93        7.82      1.01 o 
   5   2  13        2.22        2.73      0.83 o 
   6   2  13        0.97        0.30      0.85 o 
   7   2  13        3.20        3.08      1.06 o 
 -11   3  13        3.27        3.92      1.49 o 
 -10   3  13        1.62        0.47      1.19 o 
  -9   3  13        6.12        6.24      1.25 o 
  -8   3  13        0.01        0.00      1.06 o 
  -7   3  13        1.02        0.41      1.96 o 
  -6   3  13       52.91       51.78      1.52 o 
  -5   3  13        7.07        5.28      0.74 o 
  -4   3  13       80.72       84.18      1.77 o 
  -3   3  13        2.88        2.05      0.64 o 
  -2   3  13        9.51        8.57      0.76 o 
  -1   3  13        0.38        0.27      0.70 o 
   0   3  13        3.06        0.82      0.79 o 
   1   3  13       88.57       84.52      2.52 o 
   2   3  13       30.96       34.32      4.11 o 
   3   3  13       44.86       45.86      2.00 o 
   4   3  13       19.49       18.86      1.32 o 
   5   3  13       27.42       27.58      1.36 o 
   6   3  13        6.37        7.75      1.56 o 
   7   3  13        0.32       -0.86      1.49 o 
 -10   4  13        4.80        5.20      1.38 o 
  -9   4  13        0.50        0.09      1.12 o 
  -8   4  13        8.13        8.79      1.07 o 
  -7   4  13       12.51       12.49      0.96 o 
  -6   4  13        0.62        0.63      0.64 o 
  -5   4  13       68.93       71.22      1.73 o 
  -4   4  13       23.68       20.51      1.06 o 
  -3   4  13       45.69       34.69      1.70 o 
  -2   4  13       27.68       28.05      1.42 o 
  -1   4  13        0.10        0.09      1.12 o 
   0   4  13       51.57       50.62      1.97 o 
   1   4  13        4.66        6.60      1.17 o 
   2   4  13       76.68       92.15      2.55 o 
   3   4  13       32.96       28.87      3.46 o 
   4   4  13       17.88       19.83      1.57 o 
   5   4  13       71.83       74.74      2.51 o 
   6   4  13       28.46       31.33      1.97 o 
  -9   5  13        8.92       10.15      1.18 o 
  -8   5  13        6.14        8.50      1.21 o 
  -7   5  13        0.09        0.96      0.64 o 
  -6   5  13       17.53       11.55      0.96 o 
  -5   5  13       27.29       21.86      1.15 o 
  -4   5  13       24.10       19.77      1.09 o 
  -3   5  13        0.23        0.97      0.98 o 
  -2   5  13       18.59       19.74      1.51 o 
  -1   5  13        3.14        4.06      1.03 o 
   0   5  13        1.33        1.53      0.93 o 
   1   5  13        4.79        5.17      1.17 o 
   2   5  13       12.56       10.72      1.21 o 
   3   5  13        3.86        1.35      0.96 o 
   4   5  13        4.49        2.19      2.24 o 
   5   5  13        0.37       -1.40      0.93 o 
   6   5  13        5.41        3.92      2.24 o 
  -8   6  13        0.01        1.82      1.21 o 
  -7   6  13        2.30        2.50      0.78 o 
  -6   6  13        2.72        1.87      0.76 o 
  -5   6  13        0.03        0.06      1.35 o 
  -4   6  13       23.83       23.65      1.70 o 
  -3   6  13        0.61       -0.11      1.03 o 
  -2   6  13        9.29       11.66      2.99 o 
  -1   6  13        5.45        3.29      1.21 o 
   0   6  13        2.49        3.14      1.03 o 
   1   6  13       20.80       16.18      1.44 o 
   2   6  13        8.89        7.27      2.24 o 
   3   6  13        0.40        0.19      0.93 o 
   4   6  13        0.01       -0.71      2.05 o 
   5   6  13       10.98        8.03      2.24 o 
  -7   7  13        1.13       -0.12      0.89 o 
  -6   7  13        0.07        0.93      0.89 o 
  -5   7  13        1.46        0.33      1.12 o 
  -4   7  13       67.34       69.18      2.69 o 
  -3   7  13       12.11        9.00      1.44 o 
  -2   7  13        0.00       -0.46      1.03 o 
  -1   7  13       11.68       11.74      1.38 o 
   0   7  13       18.74       19.07      2.62 o 
   1   7  13        0.97        1.56      1.07 o 
   2   7  13        6.10        5.93      1.30 o 
   3   7  13        5.71        4.86      1.87 o 
  -4   8  13        5.85        6.16      2.05 o 
  -3   8  13        0.30        0.27      1.17 o 
  -2   8  13        0.00       -1.34      1.03 o 
  -1   8  13        0.00       -1.34      0.93 o 
 -10   0  14       10.57        8.97      2.05 o 
  -8   0  14        0.92        0.93      1.49 o 
  -6   0  14       97.31      105.73      4.30 o 
  -4   0  14       13.92        9.53      1.87 o 
  -2   0  14        2.26        1.12      1.49 o 
   0   0  14        0.37       -0.85      0.58 o 
   2   0  14        7.40        6.38      1.03 o 
   4   0  14       11.90       14.01      1.68 o 
   6   0  14        2.88        2.62      1.49 o 
 -11   1  14        1.98        3.18      1.38 o 
 -10   1  14       40.35       39.29      2.31 o 
  -9   1  14       15.36       16.42      1.96 o 
  -8   1  14       19.74       23.18      1.78 o 
  -7   1  14       19.31       20.20      1.87 o 
  -6   1  14       55.88       55.86      2.44 o 
  -5   1  14       59.21       63.65      3.83 o 
  -4   1  14      472.12      471.74      6.40 o 
  -3   1  14      132.50      141.86      3.29 o 
  -2   1  14       59.43       63.46      1.58 o 
  -1   1  14       71.16       72.48      1.61 o 
   0   1  14      184.51      186.56      2.39 o 
   1   1  14        5.05        5.10      0.72 o 
   2   1  14        1.74        0.87      1.17 o 
   3   1  14        0.59       -0.53      0.62 o 
   4   1  14        7.26        5.69      0.99 o 
   5   1  14        4.52        4.23      0.93 o 
   6   1  14        0.07        0.75      0.85 o 
   7   1  14        2.25        2.43      1.49 o 
 -10   2  14       12.46       15.34      1.65 o 
  -9   2  14        1.57        3.47      1.49 o 
  -8   2  14        6.11        7.73      1.32 o 
  -7   2  14       64.84       64.85      2.50 o 
  -6   2  14       17.45       17.43      1.51 o 
  -5   2  14       34.03       26.67      1.70 o 
  -4   2  14        2.26        1.83      0.77 o 
  -3   2  14       30.78       27.29      1.17 o 
  -2   2  14       33.35       35.33      2.24 o 
  -1   2  14       27.73       26.53      2.08 o 
   0   2  14       11.10       14.19      1.21 o 
   1   2  14        1.69        0.97      0.93 o 
   2   2  14        3.59        5.65      1.49 o 
   3   2  14        4.62        5.61      0.83 o 
   4   2  14        0.29        0.53      0.70 o 
   5   2  14        3.11        5.65      0.94 o 
   6   2  14        3.96        5.24      1.06 o 
 -10   3  14        0.35       -1.59      1.19 o 
  -9   3  14        7.90       10.90      2.24 o 
  -8   3  14        0.82        0.21      1.12 o 
  -7   3  14       10.43        8.45      2.15 o 
  -6   3  14       10.79        9.16      1.30 o 
  -5   3  14        2.95        2.16      0.74 o 
  -4   3  14       21.68       22.24      1.22 o 
  -3   3  14        4.70        5.34      0.68 o 
  -2   3  14        0.24       -0.71      0.60 o 
  -1   3  14       92.54       92.47      6.72 o 
   0   3  14        7.68        5.47      1.03 o 
   1   3  14        1.94        1.12      0.82 o 
   2   3  14        1.22        1.34      0.93 o 
   3   3  14        8.02        9.04      2.15 o 
   4   3  14       35.48       34.57      1.83 o 
   5   3  14       27.70       32.23      1.52 o 
   6   3  14        1.11       -0.37      0.83 o 
  -9   4  14       10.40       14.31      2.52 o 
  -8   4  14        0.00        0.45      1.12 o 
  -7   4  14        0.00        1.42      1.12 o 
  -6   4  14        1.57        0.98      0.68 o 
  -5   4  14        1.97        1.53      0.96 o 
  -4   4  14       69.67       63.54      1.66 o 
  -3   4  14       43.65       37.77      1.46 o 
  -2   4  14       11.04       12.70      1.30 o 
  -1   4  14        1.31        1.23      0.90 o 
   0   4  14       13.39       11.10      1.30 o 
   1   4  14        7.60        6.33      1.12 o 
   2   4  14       13.61       10.80      1.30 o 
   3   4  14        0.04        0.00      0.93 o 
   4   4  14        2.90        2.48      2.52 o 
   5   4  14       24.29       23.79      1.66 o 
  -9   5  14        4.02        8.89      2.99 o 
  -8   5  14       17.75       18.55      1.21 o 
  -7   5  14        1.95        0.43      0.76 o 
  -6   5  14       15.90       16.43      1.08 o 
  -5   5  14        0.00       -0.04      0.72 o 
  -4   5  14        0.67        0.84      0.69 o 
  -3   5  14        2.11        2.55      1.03 o 
  -2   5  14       17.97       19.64      1.57 o 
  -1   5  14        0.34        0.81      0.98 o 
   0   5  14        0.29       -1.19      0.79 o 
   1   5  14        6.68       10.66      2.80 o 
   2   5  14       11.82        8.85      1.21 o 
   3   5  14        0.02       -0.85      1.07 o 
   4   5  14        0.10       -0.65      1.07 o 
   5   5  14        1.33       -2.05      1.87 o 
  -7   6  14       21.79       24.09      1.40 o 
  -6   6  14        3.91        4.63      0.87 o 
  -5   6  14        2.53        2.44      1.77 o 
  -4   6  14        1.66        2.70      1.49 o 
  -3   6  14        0.00       -0.37      0.93 o 
  -2   6  14        3.42        1.49      1.68 o 
  -1   6  14       37.12       40.17      2.10 o 
   0   6  14        4.06        4.37      1.10 o 
   1   6  14       29.52       29.90      5.23 o 
   2   6  14       16.46       15.88      1.57 o 
   3   6  14        0.16        0.33      1.07 o 
  -5   7  14        0.04        0.04      1.03 o 
  -4   7  14        7.29        8.07      1.44 o 
  -3   7  14       25.23       25.97      2.71 o 
  -2   7  14        1.09       -1.13      1.03 o 
  -1   7  14        0.04        0.01      1.77 o 
   0   7  14        8.79        6.55      1.59 o 
   1   7  14       10.66       11.83      3.55 o 
  -9   0  15        7.45        9.34      2.05 o 
  -7   0  15       30.58       31.76      2.99 o 
  -5   0  15       60.85       68.56      3.74 o 
  -3   0  15       38.65       34.37      2.99 o 
  -1   0  15        5.17        3.36      1.49 o 
   1   0  15       28.45       25.88      1.51 o 
   3   0  15        1.82        1.68      1.12 o 
   5   0  15       17.71       25.78      2.24 o 
 -10   1  15        7.36        7.99      1.45 o 
  -9   1  15       17.02       20.99      1.78 o 
  -8   1  15        7.04        9.85      1.51 o 
  -7   1  15       22.21       22.11      3.74 o 
  -6   1  15       12.14        7.58      1.32 o 
  -5   1  15       50.11       62.70      2.57 o 
  -4   1  15       36.76       33.42      2.18 o 
  -3   1  15       21.55       18.91      1.59 o 
  -2   1  15       48.91       45.53      2.38 o 
  -1   1  15       55.57       64.94      1.63 o 
   0   1  15        1.93        1.33      0.89 o 
   1   1  15        0.26       -1.22      0.82 o 
   2   1  15        9.14        9.37      1.24 o 
   3   1  15        2.99        2.37      0.77 o 
   4   1  15        0.11       -1.12      0.75 o 
   5   1  15        0.65        0.84      0.92 o 
   6   1  15        1.39        1.12      1.12 o 
 -10   2  15       16.72       16.47      2.15 o 
  -9   2  15        4.56        3.27      1.32 o 
  -8   2  15        4.29        6.18      1.49 o 
  -7   2  15       37.12       38.36      2.31 o 
  -6   2  15       50.29       54.15      2.52 o 
  -5   2  15       11.45       10.09      1.87 o 
  -4   2  15       26.60       24.92      1.78 o 
  -3   2  15        2.12        2.47      0.79 o 
  -2   2  15       68.77       76.57      1.75 o 
  -1   2  15      126.35      133.51      3.29 o 
   0   2  15       50.15       58.63      2.18 o 
   1   2  15       51.67       49.49      2.05 o 
   2   2  15       90.21       99.59      3.08 o 
   3   2  15        3.65        4.09      1.07 o 
   4   2  15        0.03       -0.26      0.76 o 
   5   2  15        4.41        7.06      1.49 o 
  -9   3  15       19.10       20.93      3.18 o 
  -8   3  15       13.61       13.95      1.87 o 
  -7   3  15       55.62       69.00      2.76 o 
  -6   3  15        4.51        4.20      1.19 o 
  -5   3  15        3.33        3.27      1.19 o 
  -4   3  15        4.02        4.03      0.78 o 
  -3   3  15        1.52        1.45      0.74 o 
  -2   3  15       86.50       83.54      2.12 o 
  -1   3  15       50.29       46.56      2.11 o 
   0   3  15       13.24       12.21      1.30 o 
   1   3  15        2.23        2.90      2.24 o 
   2   3  15        9.03        8.19      1.21 o 
   3   3  15       37.00       42.77      2.05 o 
   4   3  15       23.77       25.63      1.75 o 
   5   3  15        1.68        1.53      1.10 o 
  -9   4  15        0.07        1.13      1.59 o 
  -8   4  15        6.41        7.03      1.44 o 
  -7   4  15       27.89       36.15      2.31 o 
  -6   4  15        8.76        6.92      2.24 o 
  -5   4  15       22.02       23.01      1.20 o 
  -4   4  15       89.35       89.79      2.33 o 
  -3   4  15       15.36       14.28      1.18 o 
  -2   4  15        0.43        0.20      0.82 o 
  -1   4  15       12.24       10.43      1.30 o 
   0   4  15        2.69        1.91      1.03 o 
   1   4  15        0.10       -0.37      0.93 o 
   2   4  15        2.20        2.02      1.40 o 
   3   4  15        0.92       -1.02      1.59 o 
   4   4  15       10.26        9.34      1.38 o 
  -8   5  15        0.82        2.65      1.38 o 
  -7   5  15       23.80       29.75      1.41 o 
  -6   5  15       25.22       26.09      1.34 o 
  -5   5  15        1.72        2.30      0.81 o 
  -4   5  15        0.23        0.14      0.82 o 
  -3   5  15        0.02        0.22      1.03 o 
  -2   5  15        9.18        7.19      1.30 o 
  -1   5  15        8.99        6.42      1.21 o 
   0   5  15        1.59        0.13      0.90 o 
   1   5  15        0.00       -1.49      1.49 o 
   2   5  15        4.76        4.70      2.24 o 
   3   5  15        2.66       -0.21      1.07 o 
  -6   6  15       12.31       19.18      1.25 o 
  -5   6  15        0.05       -0.76      1.03 o 
  -4   6  15        3.01        0.97      1.07 o 
  -3   6  15        0.02       -0.51      1.03 o 
  -2   6  15       17.57       13.25      1.51 o 
  -1   6  15        0.71        0.95      1.07 o 
   0   6  15        5.83        4.35      1.30 o 
   1   6  15        0.87        1.51      1.12 o 
   2   6  15        5.87        3.74      1.87 o 
  -3   7  15        2.69        1.94      1.21 o 
  -2   7  15        8.38        7.29      2.24 o 
  -8   0  16        0.08       -0.56      1.68 o 
  -6   0  16        5.53        3.74      1.87 o 
  -4   0  16       30.53       30.45      2.80 o 
  -2   0  16       32.76       43.71      3.18 o 
   0   0  16       10.96        6.54      1.68 o 
   2   0  16        8.17        7.47      1.49 o 
   4   0  16        0.14        0.75      1.31 o 
  -9   1  16        6.32        7.87      1.51 o 
  -8   1  16        0.58       -0.09      1.19 o 
  -7   1  16        9.07        8.63      1.38 o 
  -6   1  16       54.02       62.61      2.64 o 
  -5   1  16       20.17       19.90      1.72 o 
  -4   1  16        5.03        6.32      1.96 o 
  -3   1  16        8.07        7.59      1.49 o 
  -2   1  16       24.92       26.89      1.78 o 
  -1   1  16        6.98       11.21      1.87 o 
   0   1  16        0.02        0.06      1.77 o 
   1   1  16        1.15        1.08      1.21 o 
   2   1  16        0.33       -1.75      1.21 o 
   3   1  16        2.32        1.82      1.07 o 
   4   1  16        2.16        4.48      0.98 o 
  -9   2  16        0.08       -0.89      2.34 o 
  -8   2  16       37.97       46.06      2.57 o 
  -7   2  16        0.35        1.57      1.25 o 
  -6   2  16        6.06        9.44      1.51 o 
  -5   2  16        1.88        4.00      2.90 o 
  -4   2  16        0.32        0.47      1.49 o 
  -3   2  16       43.90       46.09      2.71 o 
  -2   2  16       12.37       13.82      2.24 o 
  -1   2  16       20.44       20.72      1.31 o 
   0   2  16        1.04       -0.26      0.93 o 
   1   2  16       93.50      105.21      2.87 o 
   2   2  16        1.31        1.42      1.07 o 
   3   2  16        9.06       10.52      1.34 o 
   4   2  16        0.25       -0.75      1.07 o 
  -8   3  16       17.85       20.96      1.85 o 
  -7   3  16        2.44        2.62      1.32 o 
  -6   3  16        6.24        7.55      1.68 o 
  -5   3  16       32.86       28.09      1.97 o 
  -4   3  16        3.33        5.34      1.32 o 
  -3   3  16        5.30        4.38      0.99 o 
  -2   3  16       16.97       16.31      1.48 o 
  -1   3  16       92.18      101.34      2.78 o 
   0   3  16        1.59        2.58      1.07 o 
   1   3  16        2.31        1.77      1.07 o 
   2   3  16       51.61       57.80      2.38 o 
   3   3  16        1.41        0.32      1.10 o 
   4   3  16        0.12        1.20      1.31 o 
  -7   4  16        3.07        4.60      1.77 o 
  -6   4  16       52.81       57.54      2.69 o 
  -5   4  16        0.73        1.37      1.12 o 
  -4   4  16        5.62        8.64      1.10 o 
  -3   4  16        4.06        3.51      0.90 o 
  -2   4  16        0.23       -0.04      0.93 o 
  -1   4  16        7.70        9.34      2.34 o 
   0   4  16        5.65        5.04      1.24 o 
   1   4  16        0.01       -1.45      1.87 o 
   2   4  16        4.63        1.05      1.07 o 
   3   4  16        0.14        0.39      1.10 o 
  -6   5  16        0.16        0.00      1.23 o 
  -5   5  16        6.74        8.46      1.18 o 
  -4   5  16        1.17        2.16      1.17 o 
  -3   5  16        8.06        6.51      1.30 o 
  -2   5  16        0.12       -0.16      1.03 o 
  -1   5  16       11.80       11.75      1.68 o 
   0   5  16        5.17        6.87      1.30 o 
   1   5  16        2.96        0.87      1.17 o 
   2   5  16        3.06        3.36      2.24 o 
  -4   6  16        1.49       -0.21      1.07 o 
  -3   6  16        4.90        4.26      1.30 o 
  -2   6  16        2.63        5.03      1.68 o 
  -1   6  16       18.88       26.09      1.88 o 
  -7   0  17       10.11        9.34      2.24 o 
  -5   0  17       11.59        7.29      2.05 o 
  -3   0  17        1.04        0.93      1.49 o 
  -1   0  17       12.91       14.20      2.24 o 
  -8   1  17        0.82        2.93      1.38 o 
  -7   1  17        7.03       12.26      2.43 o 
  -6   1  17       14.54       18.15      1.85 o 
  -5   1  17        0.83       -0.15      1.12 o 
  -4   1  17        0.24       -0.37      1.19 o 
  -3   1  17        0.61        1.77      1.19 o 
  -2   1  17       11.37       12.32      1.51 o 
  -1   1  17       14.54       13.08      2.05 o 
   2   1  17        0.48        0.01      1.12 o 
   3   1  17        1.72        0.19      1.31 o 
  -8   2  17       37.93       45.83      2.71 o 
  -7   2  17       93.88      117.11      3.56 o 
  -6   2  17        3.56        4.28      1.38 o 
  -5   2  17        0.18        0.75      1.19 o 
  -4   2  17        1.01        0.93      1.17 o 
  -3   2  17       20.38       21.95      1.84 o 
  -2   2  17       50.38       51.56      3.55 o 
   0   2  17       62.86       62.08      2.28 o 
   1   2  17        0.00        0.30      1.07 o 
   2   2  17       18.23       17.14      1.52 o 
   3   2  17        1.83        2.45      1.31 o 
  -7   3  17       10.49        9.86      2.90 o 
  -6   3  17       10.65       12.22      1.77 o 
  -5   3  17        1.66        4.51      1.38 o 
  -4   3  17       23.23       24.60      1.91 o 
  -3   3  17        1.33        4.30      1.87 o 
  -2   3  17       27.07       29.12      1.79 o 
  -1   3  17        0.23        0.15      1.03 o 
   0   3  17       10.37       10.86      1.38 o 
   1   3  17       18.53       15.07      1.48 o 
   2   3  17        0.61        1.44      1.40 o 
  -6   4  17        0.05       -0.65      1.32 o 
  -5   4  17       14.42       17.75      2.80 o 
  -4   4  17        1.35        1.49      1.87 o 
  -3   4  17        3.69        2.73      0.95 o 
  -2   4  17       18.17       19.88      1.62 o 
  -1   4  17        0.38       -1.27      1.03 o 
   0   4  17        9.40       10.91      1.48 o 
   1   4  17        0.02       -1.15      1.10 o 
  -4   5  17        7.46       15.20      3.46 o 
  -3   5  17        0.30        0.12      1.07 o 
  -2   5  17        0.00       -1.03      1.07 o 
  -1   5  17        9.87       13.72      1.57 o 
  -6   0  18        8.62       10.09      2.24 o 
  -4   0  18        0.00        0.75      1.68 o 
  -2   0  18        0.05        2.43      1.68 o 
  -6   1  18        0.07        2.10      2.99 o 
  -5   1  18        3.48        4.43      1.51 o 
  -4   1  18        5.91        9.82      1.51 o 
  -3   1  18        4.04        5.48      1.32 o 
  -2   1  18        0.51        3.18      1.68 o 
  -1   1  18        0.11       -0.19      1.49 o 
  -6   2  18        2.77        3.46      1.45 o 
  -5   2  18        0.10        1.31      2.43 o 
  -4   2  18        1.15        2.90      1.32 o 
  -3   2  18        0.01        0.75      1.68 o 
  -2   2  18        3.26        4.48      2.05 o 
   1   2  18       55.62       61.46      2.99 o 
  -5   3  18       13.66       15.53      1.84 o 
  -4   3  18        1.84        4.86      2.05 o 
  -3   3  18        4.84        9.90      2.24 o 
   0   3  18       16.38       15.36      1.62 o 
  -3   0  19        6.51        7.47      2.05 o 
  -3   1  19        3.99        4.86      2.05 o 
                                                 
